# Supplementary material for: EPAS1, a hypoxia‐ and ferroptosis‐related gene, promotes malignant behaviour of cervical cancer by ceRNA and super‐enhancer
Source: J Cell Mol Med. 2024 May 9;28(9):e18361. doi: 10.1111/jcmm.18361 (PMC11081013; doi:10.1111/jcmm.18361)
Supplement: Supplementary file 1 — Table S1. [file JCMM-28-e18361-s002.xlsx]

## Sheet: GO and KEGG
ONTOLOGY	ID	Description	GeneRatio	BgRatio	pvalue	p.adjust	qvalue	geneID	Count
BP	GO:0007159	leukocyte cell-cell adhesion	51/886	381/18800	1.61843e-11	8.40935e-08	7.02568e-08	CD24/GPNMB/DUSP10/HSPH1/JAK2/MALT1/MYB/IL6ST/SIRPG/RAC2/TBX21/CD74/IL27RA/ITGA5/CTSG/LEF1/PTPN6/SASH3/ICAM1/LAX1/LGALS3/PECAM1/SELPLG/HLA-G/LRRC32/PTPRC/NT5E/ZAP70/ITGAL/CD81/B2M/RPS3/IGF1/HLA-DPA1/HLA-DQB1/CEBPB/CAV1/FYN/HLA-DQB2/HLA-DPB1/HLA-DMB/PYCARD/CORO1A/JAM2/CXCL12/CCL2/IL18/CD55/HLA-DMA/IL7R/CCR7	51
BP	GO:0050870	positive regulation of T cell activation	35/886	223/18800	3.55396e-10	9.23318e-07	7.71396e-07	CD24/DUSP10/HSPH1/JAK2/MALT1/MYB/IL6ST/SIRPG/CD74/IL27RA/LEF1/PTPN6/SASH3/HLA-G/PTPRC/ZAP70/CD81/B2M/RPS3/IGF1/HLA-DPA1/HLA-DQB1/CAV1/FYN/HLA-DQB2/HLA-DPB1/HLA-DMB/PYCARD/CORO1A/CCL2/IL18/CD55/HLA-DMA/IL7R/CCR7	35
BP	GO:0045785	positive regulation of cell adhesion	53/886	446/18800	5.65554e-10	9.7954e-07	8.18367e-07	CD24/DUSP10/HSPH1/GSK3B/JAK2/ADAM9/EPB41L5/MALT1/MYB/COL8A1/IL6ST/SIRPG/STK4/TEK/TGM2/TSC1/CD74/IL27RA/ITGA5/CTSG/LEF1/PTPN6/SASH3/ILK/TPM1/HLA-G/DOCK5/PTPRC/ZAP70/RRAS/CD81/B2M/RPS3/IGF1/EFEMP2/HLA-DPA1/HLA-DQB1/CAV1/FYN/HLA-DQB2/HLA-DPB1/PODXL/HLA-DMB/PYCARD/CORO1A/CXCL12/CCL2/IL18/CD55/HLA-DMA/SFRP1/IL7R/CCR7	53
BP	GO:0050863	regulation of T cell activation	44/886	342/18800	1.44943e-09	1.88281e-06	1.57301e-06	CD24/GPNMB/DUSP10/HSPH1/JAK2/MALT1/MYB/IL6ST/SIRPG/RAC2/TBX21/CD74/IL27RA/CTSG/LEF1/PTPN6/SASH3/LAX1/KAT2A/LGALS3/HLA-G/LRRC32/PTPRC/ZAP70/CD81/B2M/RPS3/IGF1/HLA-DPA1/HLA-DQB1/CEBPB/CAV1/FYN/HLA-DQB2/HLA-DPB1/HLA-DMB/PYCARD/CORO1A/CCL2/IL18/CD55/HLA-DMA/IL7R/CCR7	44
BP	GO:1903039	positive regulation of leukocyte cell-cell adhesion	35/886	245/18800	4.62611e-09	4.66487e-06	3.89731e-06	CD24/DUSP10/HSPH1/JAK2/MALT1/MYB/IL6ST/SIRPG/CD74/IL27RA/LEF1/PTPN6/SASH3/HLA-G/PTPRC/ZAP70/CD81/B2M/RPS3/IGF1/HLA-DPA1/HLA-DQB1/CAV1/FYN/HLA-DQB2/HLA-DPB1/HLA-DMB/PYCARD/CORO1A/CCL2/IL18/CD55/HLA-DMA/IL7R/CCR7	35
BP	GO:1903037	regulation of leukocyte cell-cell adhesion	43/886	344/18800	5.38669e-09	4.66487e-06	3.89731e-06	CD24/GPNMB/DUSP10/HSPH1/JAK2/MALT1/MYB/IL6ST/SIRPG/TBX21/CD74/IL27RA/CTSG/LEF1/PTPN6/SASH3/LAX1/LGALS3/HLA-G/LRRC32/PTPRC/ZAP70/CD81/B2M/RPS3/IGF1/HLA-DPA1/HLA-DQB1/CEBPB/CAV1/FYN/HLA-DQB2/HLA-DPB1/HLA-DMB/PYCARD/CORO1A/CXCL12/CCL2/IL18/CD55/HLA-DMA/IL7R/CCR7	43
BP	GO:0022409	positive regulation of cell-cell adhesion	37/886	291/18800	4.02381e-08	2.98682e-05	2.49537e-05	CD24/DUSP10/HSPH1/JAK2/MALT1/MYB/IL6ST/SIRPG/CD74/IL27RA/CTSG/LEF1/PTPN6/SASH3/HLA-G/PTPRC/ZAP70/CD81/B2M/RPS3/IGF1/HLA-DPA1/HLA-DQB1/CAV1/FYN/HLA-DQB2/HLA-DPB1/PODXL/HLA-DMB/PYCARD/CORO1A/CCL2/IL18/CD55/HLA-DMA/IL7R/CCR7	37
BP	GO:0002449	lymphocyte mediated immunity	42/886	365/18800	8.84772e-08	5.7466e-05	4.80105e-05	SUSD4/CEBPG/FZD5/ARL8B/MALT1/WAS/TBX21/CR2/CD74/IL27RA/CD96/PTPN6/SASH3/IL1R1/ERCC1/ICAM1/IL18R1/C1RL/HLA-G/CTSC/SERPINB9/PTPRC/HLA-F/CD81/B2M/HLA-DPA1/HLA-DQB1/CFI/HLA-DQB2/HLA-DPB1/CLU/HLA-DMB/CSF2RB/SERPING1/CORO1A/C1S/IL18/CD55/HLA-DMA/C1R/IL7R/C3	42
BP	GO:0002726	positive regulation of T cell cytokine production	10/886	26/18800	1.37005e-07	7.90976e-05	6.60829e-05	FZD5/MALT1/TBX21/SASH3/IL1R1/IL18R1/CD81/B2M/IL18/CD55	10
BP	GO:0002443	leukocyte mediated immunity	48/886	457/18800	1.80309e-07	9.36887e-05	7.82732e-05	SUSD4/CEBPG/FZD5/SPHK2/ARL8B/MALT1/WAS/PIK3CD/RAC2/FGR/TBX21/CR2/CD74/IL27RA/CTSG/CD96/PTPN6/SASH3/IL1R1/ERCC1/ICAM1/IL18R1/C1RL/HLA-G/CTSC/SERPINB9/PTPRC/HLA-F/CD81/B2M/PTGDS/HLA-DPA1/HLA-DQB1/CFI/HLA-DQB2/HLA-DPB1/CLU/HLA-DMB/CSF2RB/SERPING1/CORO1A/C1S/IL18/CD55/HLA-DMA/C1R/IL7R/C3	48
BP	GO:0044772	mitotic cell cycle phase transition	46/886	440/18800	3.71751e-07	0.000175602	0.000146708	GPNMB/FOXM1/RRM2/CDKN2C/FBXO5/CDKN3/ZNF324/MAD2L1/CENPE/E2F3/ESPL1/RRM1/CCNA2/NDC80/STIL/CENPF/EZH2/CDKN1A/DONSON/DTL/CKS2/CCNB1/NAE1/CKS1B/AURKA/CCNO/DYNC1LI1/CDC25A/VPS4B/ENSA/CCNJ/SPAST/PSMG2/KANK2/PTEN/TAOK3/ANAPC5/PTPN6/FAM107A/UIMC1/PHB2/CDK5RAP3/DUSP1/CDKN1C/FBXL7/CCL2	46
BP	GO:0140014	mitotic nuclear division	35/886	293/18800	4.30218e-07	0.000176755	0.000147672	KIF15/FBXO5/MAD2L1/CENPE/ESPL1/MKI67/NDC80/CENPF/UBXN2B/SEH1L/KIF2C/KIF4A/CCNB1/NCAPH/AURKA/CDCA8/DYNC1LI1/VPS4B/KIF18B/STAG2/NEK2/SPAST/PSMG2/RACGAP1/OBSL1/ARHGEF10/ANAPC5/EML3/GOLGA2/PHB2/NIPBL/DUSP1/IGF1/CDKN1C/PDGFRB	35
BP	GO:0042060	wound healing	45/886	429/18800	4.53206e-07	0.000176755	0.000147672	SDC1/CDKN1A/JAK2/FIBP/F12/CASK/ARL8B/RAP2B/OCLN/ARFGEF1/WAS/IL6ST/GNAS/MACF1/PTEN/PDGFRA/VCL/ANXA6/ITGA5/CTSG/PTPN6/PAPSS2/JMJD1C/MYL9/ILK/CD59/ACTA2/PLEK/TPM1/CSRP1/HPS5/PDGFA/DGKD/TFPI/IGF1/COL5A1/DYSF/TNFRSF12A/PDGFRB/CAV1/ADRA2C/MYOF/ADRA2A/SERPING1/TFPI2	45
BP	GO:0002720	positive regulation of cytokine production involved in immune response	15/886	68/18800	4.76246e-07	0.000176755	0.000147672	FZD5/SPHK2/MALT1/GPRC5B/TBX21/CD74/SASH3/IL1R1/IL18R1/HLA-G/HLA-F/CD81/B2M/IL18/CD55	15
BP	GO:0050867	positive regulation of cell activation	45/886	436/18800	7.12185e-07	0.000246701	0.000206109	CD24/DUSP10/HSPH1/CDKN1A/JAK2/SPHK2/MALT1/MYB/IL6ST/SIRPG/FGR/TBX21/CD74/IL27RA/LEF1/PTPN6/SASH3/ACTA2/PLEK/HLA-G/CTSC/PTPRC/ZAP70/HLA-F/CD81/B2M/RPS3/IGF1/HLA-DPA1/HLA-DQB1/IRS2/PDGFRB/CAV1/FYN/HLA-DQB2/HLA-DPB1/HLA-DMB/PYCARD/CORO1A/CCL2/IL18/CD55/HLA-DMA/IL7R/CCR7	45
BP	GO:0002369	T cell cytokine production	11/886	38/18800	8.93205e-07	0.000273006	0.000228085	FZD5/MALT1/TBX21/SASH3/IL1R1/IL18R1/HLA-F/CD81/B2M/IL18/CD55	11
BP	GO:0002724	regulation of T cell cytokine production	11/886	38/18800	8.93205e-07	0.000273006	0.000228085	FZD5/MALT1/TBX21/SASH3/IL1R1/IL18R1/HLA-F/CD81/B2M/IL18/CD55	11
BP	GO:0071900	regulation of protein serine/threonine kinase activity	40/886	372/18800	1.05193e-06	0.000303656	0.000253693	CD24/CDKN2C/CDKN3/DUSP10/CCNA2/AXIN1/EZH2/CDKN1A/FZD5/HMGCR/CKS2/ADAM9/CCNB1/TNFRSF11A/CKS1B/CCNO/CDC25A/CCNJ/STK4/PTEN/FZD4/TAOK3/PTPN6/CAB39L/AKAP13/LAX1/IQGAP1/CDK5RAP3/PTPRC/NR2F2/ROBO1/PDGFA/DUSP1/RPS3/CDKN1C/PDGFRB/CAV1/ADRA2A/PYCARD/SFRP1	40
BP	GO:0042098	T cell proliferation	27/886	204/18800	1.23497e-06	0.000337733	0.000282162	CD24/GPNMB/JAK2/MALT1/IL6ST/RAC2/IL27RA/PTPN6/SASH3/BTN3A1/LGALS3/HLA-G/LRRC32/PTPRC/ZAP70/CD81/RPS3/IGF1/HLA-DPA1/CEBPB/FYN/HLA-DPB1/HLA-DMB/PYCARD/CORO1A/IL18/CD55	27
BP	GO:0046651	lymphocyte proliferation	34/886	296/18800	1.5457e-06	0.000401572	0.000335497	CD24/GPNMB/CDKN1A/JAK2/MALT1/IL6ST/RAC2/CR2/CD74/IL27RA/LEF1/PTPN6/SASH3/BTN3A1/LGALS3/HLA-G/LRRC32/PTPRC/ZAP70/CD81/LST1/RPS3/IGF1/HLA-DPA1/IRS2/CEBPB/FYN/HLA-DPB1/HLA-DMB/PYCARD/CORO1A/IL18/CD55/IL7R	34
BP	GO:0140694	non-membrane-bounded organelle assembly	40/886	379/18800	1.68554e-06	0.00041705	0.000348429	KIF15/CSRP2/FBXO5/GPSM2/CEP76/CENPE/NDC80/STIL/CENPF/MDM1/KIF4A/PLK4/NIP7/AURKA/CENPN/VPS4B/STAG2/NEK2/RACGAP1/RPS23/OBSL1/PDGFRA/RPS19/ARHGEF10/LMOD1/RPL23A/EML3/AUP1/GOLGA2/AKAP13/MYL9/KAT2A/NOP2/TPM1/CSRP1/MYH11/RPS27/GOLGA8A/RPS3/PDGFRB	40
BP	GO:0002697	regulation of immune effector process	38/886	353/18800	1.89707e-06	0.000448054	0.000374332	SUSD4/DUSP10/FZD5/SPHK2/MALT1/MYB/WAS/GPRC5B/RAC2/FGR/NCF1/TBX21/CR2/CD74/RPS19/IL27RA/CD96/PTPN6/SASH3/IL1R1/ICAM1/PHB2/IL18R1/CD59/A2M/LGALS3/HLA-G/SERPINB9/PTPRC/HLA-F/CD81/B2M/HLA-DMB/SERPING1/IL18/CD55/IL7R/C3	38
BP	GO:0032943	mononuclear cell proliferation	34/886	300/18800	2.09384e-06	0.000463961	0.000387621	CD24/GPNMB/CDKN1A/JAK2/MALT1/IL6ST/RAC2/CR2/CD74/IL27RA/LEF1/PTPN6/SASH3/BTN3A1/LGALS3/HLA-G/LRRC32/PTPRC/ZAP70/CD81/LST1/RPS3/IGF1/HLA-DPA1/IRS2/CEBPB/FYN/HLA-DPB1/HLA-DMB/PYCARD/CORO1A/IL18/CD55/IL7R	34
BP	GO:0042129	regulation of T cell proliferation	24/886	174/18800	2.2858e-06	0.000463961	0.000387621	CD24/GPNMB/JAK2/IL6ST/RAC2/IL27RA/PTPN6/SASH3/LGALS3/HLA-G/LRRC32/PTPRC/ZAP70/CD81/RPS3/IGF1/HLA-DPA1/CEBPB/HLA-DPB1/HLA-DMB/PYCARD/CORO1A/IL18/CD55	24
BP	GO:0002460	adaptive immune response based on somatic recombination of immune receptors built from immunoglobulin superfamily domains	39/886	370/18800	2.3406e-06	0.000463961	0.000387621	SUSD4/FZD5/MALT1/WAS/LY9/TBX21/CR2/CD74/IL27RA/LEF1/PTPN6/SASH3/IL1R1/ERCC1/ICAM1/IL18R1/C1RL/HLA-G/CTSC/PTPRC/HLA-F/CD81/B2M/HLA-DPA1/HLA-DQB1/CFI/HLA-DQB2/HLA-DPB1/CLU/HLA-DMB/CSF2RB/SERPING1/C1S/IL18/CD55/HLA-DMA/C1R/IL7R/C3	39
BP	GO:0022407	regulation of cell-cell adhesion	45/886	456/18800	2.41664e-06	0.000463961	0.000387621	CD24/GPNMB/DUSP10/HSPH1/JAK2/EPB41L5/MALT1/MYB/IL6ST/SIRPG/TBX21/CD74/IL27RA/CTSG/LEF1/PTPN6/SASH3/LAX1/LGALS3/HLA-G/LRRC32/PTPRC/ZAP70/CD81/B2M/RPS3/IGF1/HLA-DPA1/HLA-DQB1/CEBPB/CAV1/FYN/HLA-DQB2/HLA-DPB1/PODXL/HLA-DMB/PYCARD/CORO1A/CXCL12/CCL2/IL18/CD55/HLA-DMA/IL7R/CCR7	45
BP	GO:0046777	protein autophosphorylation	28/886	224/18800	2.48861e-06	0.000463961	0.000387621	GPNMB/ATP13A2/MKNK2/GSK3B/JAK2/VRK1/TNIK/RAP2B/AURKA/RAP2C/MAP3K9/NEK2/STK4/TEK/FGR/PDGFRA/TAOK3/IGF1R/CLK4/DDR2/PTPRC/ZAP70/PDGFA/DAPK1/PDGFRB/CAV1/FYN/RASSF2	28
BP	GO:0051251	positive regulation of lymphocyte activation	39/886	371/18800	2.50018e-06	0.000463961	0.000387621	CD24/DUSP10/HSPH1/CDKN1A/JAK2/MALT1/MYB/IL6ST/SIRPG/TBX21/CD74/IL27RA/LEF1/PTPN6/SASH3/HLA-G/PTPRC/ZAP70/HLA-F/CD81/B2M/RPS3/IGF1/HLA-DPA1/HLA-DQB1/IRS2/CAV1/FYN/HLA-DQB2/HLA-DPB1/HLA-DMB/PYCARD/CORO1A/CCL2/IL18/CD55/HLA-DMA/IL7R/CCR7	39
BP	GO:0070661	leukocyte proliferation	36/886	330/18800	2.58948e-06	0.000463963	0.000387623	CD24/GPNMB/CDKN1A/JAK2/MALT1/IL6ST/RAC2/CR2/CD74/IL27RA/LEF1/PTPN6/SASH3/BTN3A1/LGALS3/HLA-G/LRRC32/PTPRC/ZAP70/CD81/LST1/RPS3/IGF1/HLA-DPA1/IRS2/CEBPB/FYN/HLA-DPB1/CLU/HLA-DMB/CSF2RB/PYCARD/CORO1A/IL18/CD55/IL7R	36
BP	GO:0002711	positive regulation of T cell mediated immunity	13/886	59/18800	2.79299e-06	0.000483747	0.000404151	FZD5/MALT1/TBX21/SASH3/IL1R1/IL18R1/HLA-G/PTPRC/HLA-F/CD81/B2M/IL18/CD55	13
BP	GO:0007346	regulation of mitotic cell cycle	46/886	478/18800	3.68773e-06	0.000589771	0.00049273	GPNMB/RRM2/CDKN2C/FBXO5/FZD3/MAD2L1/CENPE/ESPL1/DYNLT3/RRM1/MKI67/NDC80/STIL/CENPF/EZH2/CDKN1A/THAP1/DONSON/DTL/CKS2/CCNB1/NAE1/CKS1B/AURKA/DYNC1LI1/CDC25A/VPS4B/NEK2/PSMG2/KANK2/OBSL1/PTEN/BTG1/TAOK3/ANAPC5/PTPN6/FAM107A/UIMC1/PHB2/IQGAP1/CDK5RAP3/DUSP1/IGF1/CDKN1C/PDGFRB/CCL2	46
BP	GO:0002399	MHC class II protein complex assembly	7/886	16/18800	3.96845e-06	0.000589771	0.00049273	B2M/HLA-DPA1/HLA-DQB1/HLA-DQB2/HLA-DPB1/HLA-DMB/HLA-DMA	7
BP	GO:0002503	peptide antigen assembly with MHC class II protein complex	7/886	16/18800	3.96845e-06	0.000589771	0.00049273	B2M/HLA-DPA1/HLA-DQB1/HLA-DQB2/HLA-DPB1/HLA-DMB/HLA-DMA	7
BP	GO:0002921	negative regulation of humoral immune response	7/886	16/18800	3.96845e-06	0.000589771	0.00049273	SUSD4/CR2/PTPN6/CD59/A2M/SERPING1/CD55	7
BP	GO:0002696	positive regulation of leukocyte activation	42/886	421/18800	3.97267e-06	0.000589771	0.00049273	CD24/DUSP10/HSPH1/CDKN1A/JAK2/SPHK2/MALT1/MYB/IL6ST/SIRPG/FGR/TBX21/CD74/IL27RA/LEF1/PTPN6/SASH3/HLA-G/CTSC/PTPRC/ZAP70/HLA-F/CD81/B2M/RPS3/IGF1/HLA-DPA1/HLA-DQB1/IRS2/CAV1/FYN/HLA-DQB2/HLA-DPB1/HLA-DMB/PYCARD/CORO1A/CCL2/IL18/CD55/HLA-DMA/IL7R/CCR7	42
BP	GO:0050670	regulation of lymphocyte proliferation	28/886	230/18800	4.18057e-06	0.000598964	0.000500411	CD24/GPNMB/CDKN1A/JAK2/IL6ST/RAC2/CD74/IL27RA/PTPN6/SASH3/LGALS3/HLA-G/LRRC32/PTPRC/ZAP70/CD81/LST1/RPS3/IGF1/HLA-DPA1/IRS2/CEBPB/HLA-DPB1/HLA-DMB/PYCARD/CORO1A/IL18/CD55	28
BP	GO:0002504	antigen processing and presentation of peptide or polysaccharide antigen via MHC class II	10/886	36/18800	4.26514e-06	0.000598964	0.000500411	ARL8B/CD74/B2M/HLA-DPA1/HLA-DQB1/HLA-DQB2/HLA-DPB1/HLA-DMB/PYCARD/HLA-DMA	10
BP	GO:0032944	regulation of mononuclear cell proliferation	28/886	233/18800	5.37451e-06	0.000734894	0.000613975	CD24/GPNMB/CDKN1A/JAK2/IL6ST/RAC2/CD74/IL27RA/PTPN6/SASH3/LGALS3/HLA-G/LRRC32/PTPRC/ZAP70/CD81/LST1/RPS3/IGF1/HLA-DPA1/IRS2/CEBPB/HLA-DPB1/HLA-DMB/PYCARD/CORO1A/IL18/CD55	28
BP	GO:0045730	respiratory burst	10/886	37/18800	5.59937e-06	0.000746008	0.00062326	CD24/DUSP10/PGAM1/PIK3CD/RAC2/NCF1/RPS19/CYBA/CD55/CD52	10
BP	GO:0007596	blood coagulation	27/886	221/18800	5.77804e-06	0.000750567	0.000627069	JAK2/FIBP/F12/RAP2B/WAS/IL6ST/GNAS/PDGFRA/VCL/CTSG/PTPN6/PAPSS2/JMJD1C/MYL9/ILK/CD59/PLEK/CSRP1/HPS5/PDGFA/DGKD/TFPI/CAV1/ADRA2C/ADRA2A/SERPING1/TFPI2	27
BP	GO:0042102	positive regulation of T cell proliferation	17/886	103/18800	6.04692e-06	0.000766336	0.000640243	CD24/JAK2/IL6ST/IL27RA/SASH3/PTPRC/ZAP70/CD81/RPS3/IGF1/HLA-DPA1/HLA-DPB1/HLA-DMB/PYCARD/CORO1A/IL18/CD55	17
BP	GO:0060325	face morphogenesis	9/886	30/18800	6.43365e-06	0.000795934	0.000664971	PAX9/PDGFRA/LEF1/ARID5B/MMP2/RRAS/NIPBL/CRISPLD2/CLDN5	9
BP	GO:0045786	negative regulation of cell cycle	39/886	387/18800	6.88948e-06	0.000832505	0.000695525	GPNMB/CDKN2C/FBXO5/FZD3/MAD2L1/ESPL1/NDC80/CENPF/EZH2/CDKN1A/E2F8/DONSON/MDM1/DTL/CLOCK/CCNB1/NAE1/DYNC1LI1/TIPRL/WDR76/NEK2/PSMG2/KANK2/PTEN/BTG1/NPR2/TAOK3/FAM107A/UIMC1/KAT2A/CDK5RAP3/HLA-G/NR2F2/APBB1/DUSP1/NR4A1/PTGS2/CDKN1C/CCL2	39
BP	GO:0043410	positive regulation of MAPK cascade	46/886	491/18800	7.4893e-06	0.000884418	0.000738896	NDRG4/CD24/GPNMB/MFHAS1/AXIN1/EZH2/JAK2/FZD5/TNIK/ADAM9/TNFRSF11A/SHC1/TEK/PTEN/PDGFRA/NCF1/CD74/FZD4/TAOK3/GADD45B/SORBS3/ICAM1/AKAP13/PHB2/IGF1R/ACTA2/IQGAP1/PTPRC/ROBO1/PDGFA/CD81/IGFBP4/BCAR3/RPS3/AR/IGF1/AKAP12/IGFBP6/PDGFRB/ADRA2C/ADRA2A/RASSF2/PYCARD/CCL2/AVPI1/CCR7	46
BP	GO:0045916	negative regulation of complement activation	6/886	12/18800	7.79463e-06	0.00090002	0.000751931	SUSD4/CR2/CD59/A2M/SERPING1/CD55	6
BP	GO:0050817	coagulation	27/886	226/18800	8.77719e-06	0.000991441	0.00082831	JAK2/FIBP/F12/RAP2B/WAS/IL6ST/GNAS/PDGFRA/VCL/CTSG/PTPN6/PAPSS2/JMJD1C/MYL9/ILK/CD59/PLEK/CSRP1/HPS5/PDGFA/DGKD/TFPI/CAV1/ADRA2C/ADRA2A/SERPING1/TFPI2	27
BP	GO:1901990	regulation of mitotic cell cycle phase transition	34/886	321/18800	9.25984e-06	0.00102371	0.000855265	GPNMB/RRM2/CDKN2C/FBXO5/MAD2L1/CENPE/ESPL1/RRM1/NDC80/STIL/CENPF/EZH2/CDKN1A/DONSON/DTL/CCNB1/NAE1/AURKA/DYNC1LI1/CDC25A/VPS4B/PSMG2/KANK2/PTEN/TAOK3/ANAPC5/PTPN6/FAM107A/UIMC1/PHB2/CDK5RAP3/DUSP1/CDKN1C/CCL2	34
BP	GO:0007599	hemostasis	27/886	227/18800	9.52546e-06	0.00103113	0.00086147	JAK2/FIBP/F12/RAP2B/WAS/IL6ST/GNAS/PDGFRA/VCL/CTSG/PTPN6/PAPSS2/JMJD1C/MYL9/ILK/CD59/PLEK/CSRP1/HPS5/PDGFA/DGKD/TFPI/CAV1/ADRA2C/ADRA2A/SERPING1/TFPI2	27
BP	GO:0032970	regulation of actin filament-based process	39/886	393/18800	9.8824e-06	0.00104378	0.000872041	DSC2/SUMO1/STAU2/MKKS/ARFGEF1/STMN1/WAS/TEK/ARFIP2/JAM3/RAC2/PDGFRA/TSC1/ARHGEF10/LIMA1/ARAP1/LMOD1/PDE4D/FAM107A/SORBS3/ASAP3/AKAP13/RHOQ/ACTA2/IQGAP1/S1PR1/PLEK/TPM1/PDGFA/PAM/RHOF/PDGFRB/CAV1/ARHGDIB/PYCARD/CORO1A/CXCL12/SFRP1/CCR7	39
BP	GO:0070663	regulation of leukocyte proliferation	29/886	254/18800	1.00441e-05	0.00104378	0.000872041	CD24/GPNMB/CDKN1A/JAK2/IL6ST/RAC2/CD74/IL27RA/PTPN6/SASH3/LGALS3/HLA-G/LRRC32/PTPRC/ZAP70/CD81/LST1/RPS3/IGF1/HLA-DPA1/IRS2/CEBPB/HLA-DPB1/HLA-DMB/CSF2RB/PYCARD/CORO1A/IL18/CD55	29
BP	GO:0050671	positive regulation of lymphocyte proliferation	20/886	141/18800	1.02498e-05	0.00104427	0.000872448	CD24/CDKN1A/JAK2/IL6ST/CD74/IL27RA/SASH3/PTPRC/ZAP70/CD81/RPS3/IGF1/HLA-DPA1/IRS2/HLA-DPB1/HLA-DMB/PYCARD/CORO1A/IL18/CD55	20
BP	GO:0060324	face development	11/886	48/18800	1.0887e-05	0.00108098	0.000903118	PAX9/MKKS/PDGFRA/LEF1/ARID5B/MMP2/RRAS/NIPBL/EDNRA/CRISPLD2/CLDN5	11
BP	GO:0002064	epithelial cell development	25/886	203/18800	1.10262e-05	0.00108098	0.000903118	SDC1/TFCP2L1/TP63/GSK3B/CLOCK/SMO/EPB41L5/RAP2C/IL6ST/VCL/PDE4D/ICAM1/ACTA2/IQGAP1/PECAM1/PPP1R16B/SIDT2/PDE2A/EDNRA/AR/COL18A1/VIM/CLDN5/PODXL/COL15A1	25
BP	GO:0050878	regulation of body fluid levels	38/886	382/18800	1.21247e-05	0.00116667	0.000974704	KRT16/HK2/ADCY6/TP63/JAK2/FIBP/F12/RAP2B/MED1/STMN1/WAS/IL6ST/GNAS/PDGFRA/VCL/CTSG/PTPN6/PAPSS2/JMJD1C/MYL9/ILK/CD59/PLEK/CSRP1/HPS5/CYBA/AQP1/PDGFA/UGCG/PAM/NR1H3/DGKD/TFPI/CAV1/ADRA2C/ADRA2A/SERPING1/TFPI2	38
BP	GO:0032946	positive regulation of mononuclear cell proliferation	20/886	143/18800	1.26905e-05	0.00119297	0.000996679	CD24/CDKN1A/JAK2/IL6ST/CD74/IL27RA/SASH3/PTPRC/ZAP70/CD81/RPS3/IGF1/HLA-DPA1/IRS2/HLA-DPB1/HLA-DMB/PYCARD/CORO1A/IL18/CD55	20
BP	GO:0002718	regulation of cytokine production involved in immune response	16/886	98/18800	1.30047e-05	0.00119297	0.000996679	FZD5/SPHK2/MALT1/GPRC5B/TBX21/CD74/CD96/SASH3/IL1R1/IL18R1/HLA-G/HLA-F/CD81/B2M/IL18/CD55	16
BP	GO:0000819	sister chromatid segregation	25/886	205/18800	1.30868e-05	0.00119297	0.000996679	FBXO5/MAD2L1/CENPE/ESPL1/NDC80/CENPF/SEH1L/KIF2C/KIF4A/CCNB1/NCAPH/FEN1/CDCA8/DYNC1LI1/VPS4B/KIF18B/STAG2/NEK2/PSMG2/RACGAP1/ANAPC5/EML3/PHB2/NIPBL/DUSP1	25
BP	GO:0002709	regulation of T cell mediated immunity	15/886	88/18800	1.41319e-05	0.0012613	0.00105377	FZD5/MALT1/WAS/TBX21/SASH3/IL1R1/IL18R1/HLA-G/PTPRC/HLA-F/CD81/B2M/IL18/CD55/IL7R	15
BP	GO:0019724	B cell mediated immunity	26/886	219/18800	1.43219e-05	0.0012613	0.00105377	SUSD4/TBX21/CR2/CD74/IL27RA/PTPN6/ERCC1/C1RL/HLA-G/PTPRC/CD81/B2M/HLA-DPA1/HLA-DQB1/CFI/HLA-DQB2/HLA-DPB1/CLU/HLA-DMB/CSF2RB/SERPING1/C1S/CD55/HLA-DMA/C1R/C3	26
BP	GO:0033674	positive regulation of kinase activity	44/886	476/18800	1.64385e-05	0.00140001	0.00116965	CD24/VLDLR/CENPE/AXIN1/EZH2/CDKN1A/JAK2/FZD5/CKS2/ADAM9/CCNB1/TNFRSF11A/MALT1/CKS1B/GPRC5B/STK4/TEK/FGR/PDGFRA/NCF1/CD74/FZD4/TAOK3/RPLP1/CAB39L/AKAP13/PHB2/IGF1R/TNFRSF10B/IQGAP1/DDR2/PTPRC/ROBO1/PDGFA/CD81/RPS3/IGF1/PDGFRB/ADRA2C/ADRA2A/RASSF2/CLU/IL18/CCR7	44
BP	GO:0014066	regulation of phosphatidylinositol 3-kinase signaling	17/886	111/18800	1.68457e-05	0.00140001	0.00116965	CEP55/JAK2/TEK/PTEN/FGR/PDGFRA/NCF1/PTPN6/IGF1R/CAT/PPP1R16B/PDGFA/TWIST1/DCN/IGF1/PDGFRB/IL18	17
BP	GO:0002367	cytokine production involved in immune response	16/886	100/18800	1.69098e-05	0.00140001	0.00116965	FZD5/SPHK2/MALT1/GPRC5B/TBX21/CD74/CD96/SASH3/IL1R1/IL18R1/HLA-G/HLA-F/CD81/B2M/IL18/CD55	16
BP	GO:0070665	positive regulation of leukocyte proliferation	21/886	158/18800	1.72232e-05	0.00140001	0.00116965	CD24/CDKN1A/JAK2/IL6ST/CD74/IL27RA/SASH3/PTPRC/ZAP70/CD81/RPS3/IGF1/HLA-DPA1/IRS2/HLA-DPB1/HLA-DMB/CSF2RB/PYCARD/CORO1A/IL18/CD55	21
BP	GO:0070527	platelet aggregation	13/886	69/18800	1.72441e-05	0.00140001	0.00116965	JAK2/FIBP/RAP2B/IL6ST/GNAS/PDGFRA/VCL/CTSG/PTPN6/MYL9/ILK/PLEK/CSRP1	13
BP	GO:0043405	regulation of MAP kinase activity	23/886	183/18800	1.75995e-05	0.00140687	0.00117539	CD24/DUSP10/AXIN1/EZH2/FZD5/HMGCR/ADAM9/TNFRSF11A/FZD4/TAOK3/PTPN6/AKAP13/LAX1/CDK5RAP3/PTPRC/ROBO1/PDGFA/DUSP1/RPS3/PDGFRB/CAV1/ADRA2A/SFRP1	23
BP	GO:0000070	mitotic sister chromatid segregation	22/886	171/18800	1.84188e-05	0.00145006	0.00121147	FBXO5/MAD2L1/CENPE/ESPL1/NDC80/CENPF/SEH1L/KIF2C/KIF4A/CCNB1/NCAPH/CDCA8/DYNC1LI1/VPS4B/KIF18B/NEK2/PSMG2/RACGAP1/ANAPC5/EML3/NIPBL/DUSP1	22
BP	GO:0002456	T cell mediated immunity	17/886	112/18800	1.90028e-05	0.00145204	0.00121312	FZD5/MALT1/WAS/TBX21/SASH3/IL1R1/ICAM1/IL18R1/HLA-G/CTSC/PTPRC/HLA-F/CD81/B2M/IL18/CD55/IL7R	17
BP	GO:0002698	negative regulation of immune effector process	17/886	112/18800	1.90028e-05	0.00145204	0.00121312	SUSD4/DUSP10/TBX21/CR2/RPS19/CD96/PTPN6/CD59/A2M/LGALS3/HLA-G/SERPINB9/PTPRC/HLA-F/SERPING1/CD55/IL7R	17
BP	GO:0002495	antigen processing and presentation of peptide antigen via MHC class II	9/886	34/18800	1.98998e-05	0.00147713	0.00123409	CD74/B2M/HLA-DPA1/HLA-DQB1/HLA-DQB2/HLA-DPB1/HLA-DMB/PYCARD/HLA-DMA	9
BP	GO:0060323	head morphogenesis	9/886	34/18800	1.98998e-05	0.00147713	0.00123409	PAX9/PDGFRA/LEF1/ARID5B/MMP2/RRAS/NIPBL/CRISPLD2/CLDN5	9
BP	GO:0051983	regulation of chromosome segregation	15/886	91/18800	2.14089e-05	0.00156677	0.00130897	FBXO5/MAD2L1/CENPE/ESPL1/MKI67/NDC80/CENPF/KIF2C/CCNB1/SMC6/DYNC1LI1/CSNK2A2/PSMG2/ANAPC5/DUSP1	15
BP	GO:0002396	MHC protein complex assembly	7/886	20/18800	2.27786e-05	0.00162133	0.00135456	B2M/HLA-DPA1/HLA-DQB1/HLA-DQB2/HLA-DPB1/HLA-DMB/HLA-DMA	7
BP	GO:0002501	peptide antigen assembly with MHC protein complex	7/886	20/18800	2.27786e-05	0.00162133	0.00135456	B2M/HLA-DPA1/HLA-DQB1/HLA-DQB2/HLA-DPB1/HLA-DMB/HLA-DMA	7
BP	GO:0002706	regulation of lymphocyte mediated immunity	22/886	175/18800	2.65127e-05	0.00181503	0.00151638	SUSD4/FZD5/MALT1/WAS/TBX21/CR2/IL27RA/CD96/PTPN6/SASH3/IL1R1/IL18R1/HLA-G/SERPINB9/PTPRC/HLA-F/CD81/B2M/IL18/CD55/IL7R/C3	22
BP	GO:0001655	urogenital system development	35/886	352/18800	2.67556e-05	0.00181503	0.00151638	CD24/FOXD1/SDC1/CENPF/TP63/SMO/TEK/KANK2/PTEN/PDGFRA/TSC1/ILK/ARID5B/MMP2/ACTA2/IQGAP1/PECAM1/CAT/TNC/CEP290/KCNJ8/BASP1/PDGFA/NIPBL/EDNRA/AR/LAMA5/CDKN1C/PDGFRB/OSR2/PODXL/ITGA8/SERPINF1/SFRP1/GCNT3	35
BP	GO:0002821	positive regulation of adaptive immune response	17/886	115/18800	2.70242e-05	0.00181503	0.00151638	FZD5/MALT1/IL6ST/TBX21/IL27RA/SASH3/IL1R1/IL18R1/HLA-G/PTPRC/HLA-F/CD81/B2M/PYCARD/IL18/CD55/C3	17
BP	GO:0045860	positive regulation of protein kinase activity	38/886	396/18800	2.71585e-05	0.00181503	0.00151638	CD24/VLDLR/CENPE/AXIN1/EZH2/CDKN1A/JAK2/FZD5/CKS2/ADAM9/CCNB1/TNFRSF11A/MALT1/CKS1B/GPRC5B/STK4/NCF1/FZD4/TAOK3/RPLP1/CAB39L/AKAP13/PHB2/TNFRSF10B/IQGAP1/DDR2/PTPRC/ROBO1/PDGFA/RPS3/IGF1/PDGFRB/ADRA2C/ADRA2A/RASSF2/CLU/IL18/CCR7	38
BP	GO:0002819	regulation of adaptive immune response	23/886	188/18800	2.72464e-05	0.00181503	0.00151638	SUSD4/DUSP10/FZD5/MALT1/WAS/IL6ST/TBX21/CR2/IL27RA/PTPN6/SASH3/IL1R1/IL18R1/HLA-G/PTPRC/HLA-F/CD81/B2M/PYCARD/IL18/CD55/IL7R/C3	23
BP	GO:1902850	microtubule cytoskeleton organization involved in mitosis	20/886	151/18800	2.85499e-05	0.00187779	0.00156882	KIF15/GPSM2/MAD2L1/CENPE/ESPL1/NDC80/STIL/UBXN2B/KIF4A/CCNB1/AURKA/VPS4B/STAG2/NEK2/SPAST/STMN1/RACGAP1/ARHGEF10/EML3/GOLGA2	20
BP	GO:0016064	immunoglobulin mediated immune response	25/886	216/18800	3.20558e-05	0.00208202	0.00173945	SUSD4/TBX21/CR2/CD74/IL27RA/PTPN6/ERCC1/C1RL/PTPRC/CD81/B2M/HLA-DPA1/HLA-DQB1/CFI/HLA-DQB2/HLA-DPB1/CLU/HLA-DMB/CSF2RB/SERPING1/C1S/CD55/HLA-DMA/C1R/C3	25
BP	GO:0030449	regulation of complement activation	7/886	21/18800	3.27815e-05	0.00210287	0.00175687	SUSD4/CR2/CD59/A2M/SERPING1/CD55/C3	7
BP	GO:0002920	regulation of humoral immune response	10/886	45/18800	3.64065e-05	0.00230693	0.00192735	SUSD4/CR2/PTPN6/CD59/A2M/PTPRC/SERPING1/CD55/CCR7/C3	10
BP	GO:0050777	negative regulation of immune response	22/886	179/18800	3.76711e-05	0.0023583	0.00197027	SUSD4/DUSP10/MKRN2/FGR/TBX21/CR2/RPS19/IL27RA/CD96/PTPN6/CD59/A2M/LGALS3/HLA-G/SERPINB9/PTPRC/HLA-F/NR1H3/FYN/SERPING1/CD55/IL7R	22
BP	GO:0010948	negative regulation of cell cycle process	31/886	301/18800	3.90494e-05	0.00241549	0.00201804	GPNMB/FBXO5/MAD2L1/ESPL1/NDC80/CENPF/EZH2/CDKN1A/E2F8/DONSON/MDM1/DTL/CLOCK/CCNB1/NAE1/DYNC1LI1/TIPRL/WDR76/NEK2/PSMG2/KANK2/PTEN/TAOK3/FAM107A/UIMC1/KAT2A/CDK5RAP3/HLA-G/APBB1/DUSP1/CCL2	31
BP	GO:0048545	response to steroid hormone	33/886	330/18800	4.02279e-05	0.00245911	0.00205449	SDC1/BCKDHB/SOX30/TP63/ABCA3/JAK2/CLOCK/ADAM9/MED1/PARP1/KANK2/VPS11/MAOB/LCAT/FAM107A/PCSK1/PHB2/IGF1R/A2M/CYBA/AQP1/DDX17/PAM/NR1H3/TFPI/PTGS2/AR/TXNIP/IGFBP7/CAV1/SERPINF1/PMEPA1/SFRP1	33
BP	GO:0002707	negative regulation of lymphocyte mediated immunity	11/886	55/18800	4.26417e-05	0.00257635	0.00215244	SUSD4/TBX21/CR2/CD96/PTPN6/HLA-G/SERPINB9/PTPRC/HLA-F/CD55/IL7R	11
BP	GO:0090068	positive regulation of cell cycle process	27/886	247/18800	4.35325e-05	0.00259994	0.00217215	RRM2/FBXO5/GPSM2/MAD2L1/ESPL1/RRM1/NDC80/STIL/UBXN2B/EZH2/E2F8/DTL/PLK4/CCNB1/AURKA/FEN1/DYNC1LI1/MED1/CDC25A/VPS4B/SPAST/RACGAP1/ANAPC5/PHB2/IGF1R/IGF1/PDGFRB	27
BP	GO:0002702	positive regulation of production of molecular mediator of immune response	17/886	120/18800	4.71941e-05	0.00274286	0.00229155	FZD5/SPHK2/MALT1/GPRC5B/TBX21/CD74/SASH3/IL1R1/PHB2/IL18R1/HLA-G/PTPRC/HLA-F/CD81/B2M/IL18/CD55	17
BP	GO:0014065	phosphatidylinositol 3-kinase signaling	19/886	144/18800	4.73437e-05	0.00274286	0.00229155	CEP55/JAK2/TEK/PIK3C2A/PIK3CD/PTEN/FGR/PDGFRA/NCF1/PTPN6/IGF1R/CAT/PPP1R16B/PDGFA/TWIST1/DCN/IGF1/PDGFRB/IL18	19
BP	GO:0002291	T cell activation via T cell receptor contact with antigen bound to MHC molecule on antigen presenting cell	5/886	10/18800	4.75091e-05	0.00274286	0.00229155	ICAM1/LGALS3/ITGAL/CD81/HLA-DMB	5
BP	GO:0007059	chromosome segregation	34/886	348/18800	4.95183e-05	0.00282744	0.00236222	FBXO5/MAD2L1/OIP5/CENPE/ESPL1/MKI67/NDC80/CENPF/SEH1L/RMI1/KIF2C/KIF4A/CCNB1/ARL8B/NCAPH/SMC6/FEN1/CENPN/CDCA8/DYNC1LI1/VPS4B/CSNK2A2/KIF18B/STAG2/NEK2/PSMG2/RACGAP1/ANAPC5/EML3/PHB2/MMS19/NIPBL/DUSP1/RPS3	34
BP	GO:0002478	antigen processing and presentation of exogenous peptide antigen	9/886	38/18800	5.21969e-05	0.00293309	0.00245048	CD74/HLA-F/B2M/HLA-DPA1/HLA-DQB1/HLA-DQB2/HLA-DPB1/HLA-DMB/HLA-DMA	9
BP	GO:0002703	regulation of leukocyte mediated immunity	26/886	236/18800	5.24976e-05	0.00293309	0.00245048	SUSD4/FZD5/SPHK2/MALT1/WAS/RAC2/FGR/TBX21/CR2/IL27RA/CD96/PTPN6/SASH3/IL1R1/ICAM1/IL18R1/HLA-G/SERPINB9/PTPRC/HLA-F/CD81/B2M/IL18/CD55/IL7R/C3	26
BP	GO:0031589	cell-substrate adhesion	35/886	364/18800	5.35036e-05	0.0029575	0.00247087	GSK3B/JAK2/CASK/ADAM9/EPB41L5/COL8A1/ITGB4/STK4/TEK/MACF1/JAM3/RAC2/PTEN/VCL/TSC1/ITGA5/FZD4/CD96/FAM107A/SORBS3/ILK/DOCK5/BCAM/RRAS/ITGAL/EFEMP2/LAMA5/LAMB1/FBLN5/CORO1A/ITGA8/SPOCK1/APOD/SFRP1/CCR7	35
BP	GO:0019886	antigen processing and presentation of exogenous peptide antigen via MHC class II	8/886	30/18800	5.46319e-05	0.00298808	0.00249642	CD74/B2M/HLA-DPA1/HLA-DQB1/HLA-DQB2/HLA-DPB1/HLA-DMB/HLA-DMA	8
BP	GO:0009411	response to UV	19/886	146/18800	5.73284e-05	0.00310056	0.0025904	IVL/BAK1/CDKN1A/MAPK13/DTL/UBE2A/FEN1/CDC25A/PARP1/FMR1/CASP7/NFATC4/ERCC1/MMP2/CAT/SDF4/AQP1/MFAP4/PTGS2	19
BP	GO:0032729	positive regulation of interferon-gamma production	13/886	77/18800	5.78819e-05	0.00310056	0.0025904	CEBPG/JAK2/FZD5/IL27RA/PDE4D/SASH3/IL1R1/IL18R1/BTN3A1/HLA-DPA1/HLA-DPB1/PYCARD/IL18	13
BP	GO:0032956	regulation of actin cytoskeleton organization	34/886	352/18800	6.22202e-05	0.00329894	0.00275614	STAU2/MKKS/ARFGEF1/STMN1/WAS/TEK/ARFIP2/JAM3/RAC2/PDGFRA/TSC1/ARHGEF10/LIMA1/ARAP1/LMOD1/FAM107A/SORBS3/ASAP3/AKAP13/RHOQ/IQGAP1/S1PR1/PLEK/TPM1/PDGFA/PAM/RHOF/PDGFRB/ARHGDIB/PYCARD/CORO1A/CXCL12/SFRP1/CCR7	34
BP	GO:0007088	regulation of mitotic nuclear division	16/886	111/18800	6.31837e-05	0.00331619	0.00277054	FBXO5/MAD2L1/ESPL1/MKI67/NDC80/CENPF/CCNB1/AURKA/DYNC1LI1/NEK2/PSMG2/OBSL1/ANAPC5/DUSP1/IGF1/PDGFRB	16
BP	GO:0048146	positive regulation of fibroblast proliferation	10/886	48/18800	6.56631e-05	0.00341186	0.00285047	CCNA2/CDKN1A/CCNB1/PDGFRA/CD74/DDR2/AQP1/PDGFA/IGF1/PDGFRB	10
BP	GO:0031032	actomyosin structure organization	23/886	199/18800	6.69109e-05	0.00344227	0.00287588	CSRP2/EPB41L5/MKKS/STMN1/RACGAP1/WAS/OBSL1/PDGFRA/TSC1/ARHGEF10/ARAP1/LMOD1/SORBS3/ASAP3/AKAP13/MYL9/S1PR1/TPM1/CSRP1/CNN1/MYH11/PDGFRB/SFRP1	23
BP	GO:0001819	positive regulation of cytokine production	42/886	475/18800	7.08129e-05	0.00360729	0.00301375	MAPK13/CEBPG/JAK2/FZD5/SPHK2/MALT1/GPRC5B/IL6ST/NFATC4/LY9/PIK3CD/FGR/TBX21/CD74/IL27RA/PDE4D/SASH3/IL1R1/IL18R1/BTN3A1/KAT2A/HLA-G/CYBA/PTPRC/HLA-F/CD81/ZBTB20/B2M/PTGS2/RPS3/TWIST1/HLA-DPA1/AKAP12/CEBPB/ADRA2A/HLA-DPB1/CLU/PYCARD/IL18/CD55/CCR7/C3	42
BP	GO:0007052	mitotic spindle organization	17/886	124/18800	7.19336e-05	0.0036288	0.00303172	KIF15/GPSM2/CENPE/NDC80/STIL/KIF4A/CCNB1/AURKA/VPS4B/STAG2/NEK2/SPAST/STMN1/RACGAP1/ARHGEF10/EML3/GOLGA2	17
BP	GO:1901987	regulation of cell cycle phase transition	38/886	415/18800	7.4699e-05	0.00373208	0.003118	GPNMB/RRM2/CDKN2C/FBXO5/MAD2L1/CENPE/ESPL1/RRM1/NDC80/STIL/CENPF/EZH2/CDKN1A/DONSON/DTL/CLOCK/CCNB1/NAE1/AURKA/DYNC1LI1/CDC25A/VPS4B/TIPRL/WDR76/PSMG2/KANK2/PTEN/TAOK3/ANAPC5/PTPN6/FAM107A/UIMC1/PHB2/CDK5RAP3/APBB1/DUSP1/CDKN1C/CCL2	38
BP	GO:0014068	positive regulation of phosphatidylinositol 3-kinase signaling	13/886	79/18800	7.62205e-05	0.00377183	0.00315121	JAK2/TEK/FGR/PDGFRA/NCF1/PTPN6/IGF1R/CAT/PDGFA/DCN/IGF1/PDGFRB/IL18	13
BP	GO:0048732	gland development	39/886	431/18800	7.78906e-05	0.00381811	0.00318988	HK2/PITX2/TFCP2L1/TP63/EZH2/CEBPG/E2F8/JAK2/TNFRSF11A/SMO/AURKA/MED1/CSNK2A2/IGSF3/TGM2/PTEN/PDGFRA/LEF1/PCSK1/LRP5L/PHB2/ARID5B/MMP2/TNC/FRZB/CDK5RAP3/ROBO1/PDGFA/EDNRA/PAM/AR/LAMA5/CDKN1C/IRS2/CEBPB/CAV1/TGFBR3/SERPINF1/SFRP1	39
BP	GO:0048251	elastic fiber assembly	5/886	11/18800	8.37171e-05	0.00406536	0.00339645	LTBP3/MYH11/MFAP4/EFEMP2/FBLN5	5
BP	GO:0002366	leukocyte activation involved in immune response	29/886	285/18800	8.50878e-05	0.00408213	0.00341046	SPHK2/MALT1/MYB/LY9/PIK3CD/RAC2/FGR/TSC1/TBX21/CD74/IL27RA/LEF1/PTPN6/ERCC1/ICAM1/IL18R1/LGALS3/ITFG2/PTPRC/HLA-F/ITGAL/CD81/PTGDS/DYSF/ITM2A/HLA-DMB/PYCARD/CORO1A/IL18	29
BP	GO:0007568	aging	20/886	163/18800	8.56336e-05	0.00408213	0.00341046	KRT16/NQO1/BAK1/AMFR/TP63/GLRX2/SRR/RPN2/ERCC1/MMP2/CAT/COL4A2/CTSC/EDNRA/PTGS2/CDKN1C/PDGFRB/SERPING1/APOD/SERPINF1	20
BP	GO:0031647	regulation of protein stability	30/886	300/18800	8.87941e-05	0.00419062	0.00350109	OTUD3/PEX6/BAG5/TF/NDC80/LAMP2/SMO/AURKA/UBL4A/RAB21/SUMO1/CDC37L1/APTX/RABL3/CCT6A/STK4/VPS11/PTEN/TSC1/PRKRA/FAM107A/PHB2/TESC/KAT2A/CD81/PPIB/IGF1/RASSF2/CLU/PYCARD	30
BP	GO:0001667	ameboidal-type cell migration	42/886	480/18800	8.95224e-05	0.00419062	0.00350109	KRT16/S100A2/PITX2/DUSP10/CAPN7/ADAM9/SMO/EPB41L5/SEMA6D/ITGB4/TEK/PIK3C2A/KANK2/PIK3CD/STARD13/MACF1/PTEN/ANXA6/TNS1/ILK/ARID5B/ACTA2/IQGAP1/SP100/DDR2/DOCK5/GLUL/SEMA6A/RRAS/NR2F2/ROBO1/EDNRA/NR4A1/PTGS2/TWIST1/DCN/LAMA5/FSTL1/AKAP12/ENPP2/ARHGDIB/SERPINF1	42
BP	GO:0030071	regulation of mitotic metaphase/anaphase transition	11/886	60/18800	9.85075e-05	0.00457005	0.00381809	FBXO5/MAD2L1/CENPE/ESPL1/NDC80/CENPF/CCNB1/DYNC1LI1/PSMG2/ANAPC5/DUSP1	11
BP	GO:0000086	G2/M transition of mitotic cell cycle	18/886	140/18800	0.000104314	0.00479658	0.00400736	FOXM1/FBXO5/RRM1/CCNA2/CENPF/CDKN1A/DONSON/DTL/CCNB1/NAE1/AURKA/CDC25A/VPS4B/ENSA/TAOK3/UIMC1/CDK5RAP3/FBXL7	18
BP	GO:0001822	kidney development	30/886	303/18800	0.000106245	0.00484252	0.00404573	CD24/FOXD1/SDC1/CENPF/SMO/TEK/KANK2/PDGFRA/TSC1/ILK/ARID5B/ACTA2/IQGAP1/PECAM1/CAT/CEP290/KCNJ8/BASP1/PDGFA/NIPBL/EDNRA/LAMA5/CDKN1C/PDGFRB/OSR2/PODXL/ITGA8/SERPINF1/SFRP1/GCNT3	30
BP	GO:0002263	cell activation involved in immune response	29/886	289/18800	0.000108838	0.0049176	0.00410846	SPHK2/MALT1/MYB/LY9/PIK3CD/RAC2/FGR/TSC1/TBX21/CD74/IL27RA/LEF1/PTPN6/ERCC1/ICAM1/IL18R1/LGALS3/ITFG2/PTPRC/HLA-F/ITGAL/CD81/PTGDS/DYSF/ITM2A/HLA-DMB/PYCARD/CORO1A/IL18	29
BP	GO:0034109	homotypic cell-cell adhesion	14/886	93/18800	0.000111144	0.00497848	0.00415932	DSC2/JAK2/FIBP/RAP2B/IL6ST/GNAS/PDGFRA/VCL/CTSG/PTPN6/MYL9/ILK/PLEK/CSRP1	14
BP	GO:0045936	negative regulation of phosphate metabolic process	39/886	440/18800	0.000120713	0.00536091	0.00447883	GPD1L/CDKN2C/BAK1/MFHAS1/DUSP10/CDKN1A/GSK3B/DYNLL1/HMGCR/OCLN/ENSA/TIPRL/PARP1/PARD3/PTEN/PTPRB/PDE4D/PTPN6/GADD45B/LAX1/LGALS3/IQGAP1/PPP1R16B/PLEK/CDK5RAP3/ZGPAT/PTPRC/NR2F2/PDGFA/DUSP1/TWIST1/SH3BP5/CDKN1C/IRS2/CAV1/RASSF2/PYCARD/PMEPA1/SFRP1	39
BP	GO:1905818	regulation of chromosome separation	12/886	72/18800	0.000125835	0.00552761	0.0046181	FBXO5/MAD2L1/CENPE/ESPL1/NDC80/CENPF/CCNB1/DYNC1LI1/CSNK2A2/PSMG2/ANAPC5/DUSP1	12
BP	GO:0010563	negative regulation of phosphorus metabolic process	39/886	441/18800	0.000126595	0.00552761	0.0046181	GPD1L/CDKN2C/BAK1/MFHAS1/DUSP10/CDKN1A/GSK3B/DYNLL1/HMGCR/OCLN/ENSA/TIPRL/PARP1/PARD3/PTEN/PTPRB/PDE4D/PTPN6/GADD45B/LAX1/LGALS3/IQGAP1/PPP1R16B/PLEK/CDK5RAP3/ZGPAT/PTPRC/NR2F2/PDGFA/DUSP1/TWIST1/SH3BP5/CDKN1C/IRS2/CAV1/RASSF2/PYCARD/PMEPA1/SFRP1	39
BP	GO:0044839	cell cycle G2/M phase transition	19/886	155/18800	0.000129226	0.00559549	0.00467481	FOXM1/FBXO5/RRM1/CCNA2/NDC80/CENPF/CDKN1A/DONSON/DTL/CCNB1/NAE1/AURKA/CDC25A/VPS4B/ENSA/TAOK3/UIMC1/CDK5RAP3/FBXL7	19
BP	GO:0030168	platelet activation	17/886	130/18800	0.000130387	0.0055991	0.00467783	JAK2/FIBP/RAP2B/IL6ST/GNAS/PDGFRA/VCL/CTSG/PTPN6/MYL9/ILK/PLEK/CSRP1/PDGFA/DGKD/ADRA2C/ADRA2A	17
BP	GO:0007091	metaphase/anaphase transition of mitotic cell cycle	11/886	62/18800	0.000134078	0.00571042	0.00477083	FBXO5/MAD2L1/CENPE/ESPL1/NDC80/CENPF/CCNB1/DYNC1LI1/PSMG2/ANAPC5/DUSP1	11
BP	GO:0019882	antigen processing and presentation	15/886	107/18800	0.000146109	0.00617219	0.00515662	ARL8B/WAS/CD74/ICAM1/HLA-G/HLA-F/B2M/HLA-DPA1/HLA-DQB1/HLA-DQB2/HLA-DPB1/HLA-DMB/PYCARD/HLA-DMA/CCR7	15
BP	GO:1901652	response to peptide	42/886	491/18800	0.000147378	0.00617561	0.00515947	CA2/SLC2A1/ADCY6/INSIG1/CCNA2/GSK3B/JAK2/HADH/SLC2A8/PARP1/SMARCC1/SHC1/PIK3C2A/PDE3B/BTG1/TSC1/MYO1C/FOXO1/KLF2/PCSK1/ICAM1/RHOQ/IGF1R/MMP2/VPS13C/CASP4/CAT/CYBA/EDNRA/BCAR3/NR4A1/PTGS2/VIM/IGF1/IRS2/CAV1/FYN/CXCL12/TGFBR3/SERPINF1/RARRES2/TFF1	42
BP	GO:1901991	negative regulation of mitotic cell cycle phase transition	21/886	183/18800	0.000151166	0.00628367	0.00524976	GPNMB/FBXO5/MAD2L1/NDC80/CENPF/EZH2/CDKN1A/DONSON/DTL/CCNB1/NAE1/DYNC1LI1/PSMG2/KANK2/PTEN/TAOK3/FAM107A/UIMC1/CDK5RAP3/DUSP1/CCL2	21
BP	GO:0031960	response to corticosteroid	19/886	157/18800	0.000153252	0.00631714	0.00527772	SDC1/BCKDHB/SOX30/ABCA3/JAK2/ADAM9/PARP1/MAOB/LCAT/FAM107A/PCSK1/IGF1R/A2M/CYBA/AQP1/PAM/PTGS2/IGFBP7/SERPINF1	19
BP	GO:0048002	antigen processing and presentation of peptide antigen	11/886	63/18800	0.000155619	0.00631714	0.00527772	CD74/HLA-G/HLA-F/B2M/HLA-DPA1/HLA-DQB1/HLA-DQB2/HLA-DPB1/HLA-DMB/PYCARD/HLA-DMA	11
BP	GO:1902099	regulation of metaphase/anaphase transition of cell cycle	11/886	63/18800	0.000155619	0.00631714	0.00527772	FBXO5/MAD2L1/CENPE/ESPL1/NDC80/CENPF/CCNB1/DYNC1LI1/PSMG2/ANAPC5/DUSP1	11
BP	GO:0003158	endothelium development	17/886	133/18800	0.000172819	0.00696098	0.00581562	RAP2C/STARD13/VCL/BTG1/GJA4/PDE4D/ICAM1/PECAM1/S1PR1/PPP1R16B/PDE2A/NR2F2/EDNRA/COL18A1/FSTL1/CLDN5/COL15A1	17
BP	GO:0010389	regulation of G2/M transition of mitotic cell cycle	14/886	97/18800	0.000176058	0.00698075	0.00583214	FBXO5/RRM1/CENPF/CDKN1A/DONSON/DTL/CCNB1/NAE1/AURKA/CDC25A/VPS4B/TAOK3/UIMC1/CDK5RAP3	14
BP	GO:0051304	chromosome separation	14/886	97/18800	0.000176058	0.00698075	0.00583214	FBXO5/MAD2L1/CENPE/ESPL1/NDC80/CENPF/RMI1/CCNB1/NCAPH/DYNC1LI1/CSNK2A2/PSMG2/ANAPC5/DUSP1	14
BP	GO:0072001	renal system development	30/886	312/18800	0.000178563	0.00698075	0.00583214	CD24/FOXD1/SDC1/CENPF/SMO/TEK/KANK2/PDGFRA/TSC1/ILK/ARID5B/ACTA2/IQGAP1/PECAM1/CAT/CEP290/KCNJ8/BASP1/PDGFA/NIPBL/EDNRA/LAMA5/CDKN1C/PDGFRB/OSR2/PODXL/ITGA8/SERPINF1/SFRP1/GCNT3	30
BP	GO:0006979	response to oxidative stress	38/886	433/18800	0.00017977	0.00698075	0.00583214	NQO1/SDC1/BAG5/BAK1/ATP13A2/EZH2/MAPK13/JAK2/ADAM9/KEAP1/GLRX2/PARP1/STAU2/APTX/PDGFRA/BTG1/NCF1/TSC1/NFE2L1/PRKRA/FOXO1/KLF2/ERCC1/MMP2/CAT/TPM1/AQP1/PON2/EDNRA/PTGS2/RPS3/DAPK1/FBLN5/TXNIP/PDGFRB/FYN/APOD/PXDN	38
BP	GO:0001885	endothelial cell development	11/886	64/18800	0.000180027	0.00698075	0.00583214	RAP2C/VCL/PDE4D/ICAM1/PECAM1/PPP1R16B/PDE2A/EDNRA/COL18A1/CLDN5/COL15A1	11
BP	GO:0002823	negative regulation of adaptive immune response based on somatic recombination of immune receptors built from immunoglobulin superfamily domains	10/886	54/18800	0.000186011	0.00715936	0.00598137	SUSD4/TBX21/CR2/IL27RA/PTPN6/HLA-G/PTPRC/HLA-F/CD55/IL7R	10
BP	GO:0002822	regulation of adaptive immune response based on somatic recombination of immune receptors built from immunoglobulin superfamily domains	20/886	173/18800	0.000194672	0.00743763	0.00621385	SUSD4/FZD5/MALT1/WAS/TBX21/CR2/IL27RA/PTPN6/SASH3/IL1R1/IL18R1/HLA-G/PTPRC/HLA-F/CD81/B2M/IL18/CD55/IL7R/C3	20
BP	GO:0000079	regulation of cyclin-dependent protein serine/threonine kinase activity	14/886	98/18800	0.000196653	0.00745846	0.00623125	CDKN2C/CDKN3/CCNA2/CDKN1A/CKS2/CCNB1/CKS1B/CCNO/CDC25A/CCNJ/PTEN/CDK5RAP3/NR2F2/CDKN1C	14
BP	GO:0002824	positive regulation of adaptive immune response based on somatic recombination of immune receptors built from immunoglobulin superfamily domains	15/886	110/18800	0.00019983	0.00752405	0.00628605	FZD5/MALT1/TBX21/IL27RA/SASH3/IL1R1/IL18R1/HLA-G/PTPRC/HLA-F/CD81/B2M/IL18/CD55/C3	15
BP	GO:0001503	ossification	37/886	420/18800	0.000201768	0.00754236	0.00630134	TMEM38B/FBXO5/TP63/GSK3B/TUFT1/TNFRSF11A/SMO/SATB2/OSTF1/IL6ST/FGR/KLF10/NPR2/LEF1/LRP5L/ILK/MMP2/S1PR1/CAT/LTBP3/TNC/DDR2/SRGN/NIPBL/CEBPD/IFITM1/PTGS2/TWIST1/IGF1/COL5A2/CEBPB/OSR2/FHL2/RASSF2/CSGALNACT1/SFRP1/MGP	37
BP	GO:0010965	regulation of mitotic sister chromatid separation	11/886	65/18800	0.000207605	0.00765045	0.00639165	FBXO5/MAD2L1/CENPE/ESPL1/NDC80/CENPF/CCNB1/DYNC1LI1/PSMG2/ANAPC5/DUSP1	11
BP	GO:0044784	metaphase/anaphase transition of cell cycle	11/886	65/18800	0.000207605	0.00765045	0.00639165	FBXO5/MAD2L1/CENPE/ESPL1/NDC80/CENPF/CCNB1/DYNC1LI1/PSMG2/ANAPC5/DUSP1	11
BP	GO:0010171	body morphogenesis	9/886	45/18800	0.000211048	0.00772258	0.00645191	PAX9/PDGFRA/LEF1/ARID5B/MMP2/RRAS/NIPBL/CRISPLD2/CLDN5	9
BP	GO:0009650	UV protection	5/886	13/18800	0.000215478	0.00782955	0.00654128	FEN1/ERCC1/CAT/SDF4/MFAP4	5
BP	GO:0048008	platelet-derived growth factor receptor signaling pathway	10/886	55/18800	0.000217871	0.00786152	0.00656799	NDRG4/JAK2/PIK3C2A/PDGFRA/ARID5B/IQGAP1/PDGFA/TXNIP/PDGFRB/APOD	10
BP	GO:0007051	spindle organization	21/886	188/18800	0.000220485	0.00790097	0.00660095	KIF15/FBXO5/GPSM2/CENPE/ESPL1/NDC80/STIL/KIF4A/CCNB1/AURKA/VPS4B/STAG2/NEK2/SPAST/STMN1/RACGAP1/ARHGEF10/EML3/GOLGA2/GOLGA8A/RPS3	21
BP	GO:0018212	peptidyl-tyrosine modification	34/886	376/18800	0.000222205	0.00790807	0.00660688	CD24/JAK2/RAP2B/RAP2C/GPRC5B/IL6ST/SHC1/TEK/FGR/PDGFRA/NCF1/CD74/ITGA5/TPST2/PTPN6/IGF1R/PECAM1/CLK4/DDR2/ZGPAT/PTPRC/ZAP70/PDGFA/CD81/SH3BP5/IGF1/PDGFRB/CAV1/FYN/ENPP2/ADRA2A/IL18/SFRP1/EFEMP1	34
BP	GO:0019221	cytokine-mediated signaling pathway	41/886	486/18800	0.000235714	0.00833178	0.00696087	CD24/JAK2/PIAS3/TNFRSF11A/IFNAR1/MED1/MKKS/IL6ST/BIRC2/LILRB3/CD74/IL27RA/CTSG/FZD4/PTPN6/IL1R1/IL18R1/ILK/CASP4/SP100/PTPRC/OSMR/ROBO1/UGCG/NR1H3/KRT18/IFITM1/LIFR/CAV1/CSF2RB/PYCARD/CXCL12/CCL2/IFITM3/IL18/IFITM2/BIRC3/PXDN/IL7R/IL1R2/CCR7	41
BP	GO:0010810	regulation of cell-substrate adhesion	23/886	217/18800	0.00024668	0.00866047	0.00723548	GSK3B/JAK2/CASK/EPB41L5/COL8A1/STK4/TEK/MACF1/RAC2/PTEN/VCL/TSC1/ITGA5/FZD4/FAM107A/ILK/DOCK5/RRAS/EFEMP2/SPOCK1/APOD/SFRP1/CCR7	23
BP	GO:0050727	regulation of inflammatory response	35/886	394/18800	0.00025364	0.00878246	0.0073374	MFHAS1/DUSP10/MAPK13/JAK2/F12/CLOCK/TNFRSF11A/MKRN2/GPRC5B/IL6ST/TEK/FGR/BIRC2/NCF1/RPS19/IL1R1/AOAH/CASP4/CTSC/PTPRC/OSMR/NT5E/PDE2A/CD81/NR1H3/PTGS2/IGF1/CEBPB/FYN/PYCARD/IL18/SERPINF1/BIRC3/CCR7/C3	35
BP	GO:0002683	negative regulation of immune system process	37/886	425/18800	0.00025468	0.00878246	0.0073374	GPNMB/SUSD4/DUSP10/TCTA/PIAS3/MKRN2/FGR/LILRB3/TBX21/CR2/CD74/RPS19/IL27RA/CTSG/CD96/PTPN6/CD59/LAX1/A2M/LGALS3/HLA-G/LRRC32/SERPINB9/PTPRC/HLA-F/DUSP1/NR1H3/LST1/CEBPB/FYN/SERPING1/CXCL12/CCL2/APOD/CD55/SFRP1/IL7R	37
BP	GO:1901654	response to ketone	21/886	190/18800	0.000255226	0.00878246	0.0073374	NQO1/ADCY6/JAK2/SPHK2/ACACA/PARP1/MAOB/KLF2/IGF1R/A2M/CYBA/AQP1/NR1H3/AR/TXNIP/IGFBP7/CAV1/TGFBR3/SERPINF1/SFRP1/CCR7	21
BP	GO:0048015	phosphatidylinositol-mediated signaling	20/886	177/18800	0.000264657	0.00904709	0.00755849	GPR143/CEP55/JAK2/TEK/PIK3C2A/PIK3CD/PTEN/FGR/PDGFRA/NCF1/PTPN6/IGF1R/CAT/PPP1R16B/PDGFA/TWIST1/DCN/IGF1/PDGFRB/IL18	20
BP	GO:1904029	regulation of cyclin-dependent protein kinase activity	14/886	101/18800	0.000271362	0.00914651	0.00764154	CDKN2C/CDKN3/CCNA2/CDKN1A/CKS2/CCNB1/CKS1B/CCNO/CDC25A/CCNJ/PTEN/CDK5RAP3/NR2F2/CDKN1C	14
BP	GO:0002704	negative regulation of leukocyte mediated immunity	11/886	67/18800	0.000273582	0.00914651	0.00764154	SUSD4/TBX21/CR2/CD96/PTPN6/HLA-G/SERPINB9/PTPRC/HLA-F/CD55/IL7R	11
BP	GO:0055002	striated muscle cell development	11/886	67/18800	0.000273582	0.00914651	0.00764154	CSRP2/SDC1/OBSL1/PDGFRA/LMOD1/AKAP13/MYL9/TPM1/CSRP1/MYH11/PDGFRB	11
BP	GO:0007162	negative regulation of cell adhesion	29/886	305/18800	0.000274606	0.00914651	0.00764154	GPNMB/JAK2/CASK/EPB41L5/PLXNA2/PDE3B/JAM3/PTEN/TBX21/CD74/CTSG/FZD4/PTPN6/FAM107A/LAX1/MMP2/LGALS3/HLA-G/LRRC32/PTPRC/SEMA6A/TGFBI/DUSP1/CEBPB/ARHGDIB/PODXL/CXCL12/SPOCK1/APOD	29
BP	GO:0019884	antigen processing and presentation of exogenous antigen	9/886	47/18800	0.000298269	0.00984546	0.00822549	CD74/HLA-F/B2M/HLA-DPA1/HLA-DQB1/HLA-DQB2/HLA-DPB1/HLA-DMB/HLA-DMA	9
BP	GO:0045930	negative regulation of mitotic cell cycle	24/886	234/18800	0.000299381	0.00984546	0.00822549	GPNMB/FBXO5/FZD3/MAD2L1/NDC80/CENPF/EZH2/CDKN1A/DONSON/DTL/CCNB1/NAE1/DYNC1LI1/PSMG2/KANK2/PTEN/BTG1/TAOK3/FAM107A/UIMC1/CDK5RAP3/DUSP1/CDKN1C/CCL2	24
BP	GO:0051306	mitotic sister chromatid separation	11/886	68/18800	0.000312697	0.0102187	0.00853731	FBXO5/MAD2L1/CENPE/ESPL1/NDC80/CENPF/CCNB1/DYNC1LI1/PSMG2/ANAPC5/DUSP1	11
BP	GO:0060973	cell migration involved in heart development	6/886	21/18800	0.000317638	0.0102294	0.00854625	NDRG4/PITX2/EDNRA/TWIST1/PDGFRB/FLRT3	6
BP	GO:0090280	positive regulation of calcium ion import	6/886	21/18800	0.000317638	0.0102294	0.00854625	SPHK2/CASK/LGALS3/PDGFRB/CXCL12/CCL2	6
BP	GO:0007160	cell-matrix adhesion	24/886	235/18800	0.00031893	0.0102294	0.00854625	GSK3B/CASK/ADAM9/EPB41L5/ITGB4/TEK/MACF1/JAM3/PTEN/VCL/TSC1/ITGA5/CD96/FAM107A/ILK/BCAM/RRAS/ITGAL/EFEMP2/FBLN5/ITGA8/APOD/SFRP1/CCR7	24
BP	GO:0000280	nuclear division	38/886	446/18800	0.000324176	0.0103338	0.00863352	KIF15/FBXO5/MAD2L1/CENPE/ESPL1/MKI67/NDC80/CENPF/UBXN2B/SEH1L/RMI1/KIF2C/CKS2/KIF4A/CCNB1/SLC2A8/NCAPH/AURKA/CDCA8/DYNC1LI1/VPS4B/KIF18B/STAG2/NEK2/SPAST/PSMG2/RACGAP1/OBSL1/ARHGEF10/ANAPC5/EML3/GOLGA2/PHB2/NIPBL/DUSP1/IGF1/CDKN1C/PDGFRB	38
BP	GO:0002700	regulation of production of molecular mediator of immune response	19/886	167/18800	0.000341948	0.0108067	0.00902858	FZD5/SPHK2/MALT1/GPRC5B/TBX21/CD74/IL27RA/CD96/SASH3/IL1R1/PHB2/IL18R1/HLA-G/PTPRC/HLA-F/CD81/B2M/IL18/CD55	19
BP	GO:0042542	response to hydrogen peroxide	16/886	128/18800	0.000343169	0.0108067	0.00902858	NQO1/SDC1/BAK1/EZH2/MAPK13/ADAM9/GLRX2/APTX/KLF2/MMP2/CAT/AQP1/RPS3/TXNIP/PDGFRB/FYN	16
BP	GO:0050798	activated T cell proliferation	9/886	48/18800	0.000351947	0.0109504	0.00914863	CD24/IL27RA/BTN3A1/LRRC32/RPS3/IGF1/FYN/PYCARD/IL18	9
BP	GO:0061028	establishment of endothelial barrier	9/886	48/18800	0.000351947	0.0109504	0.00914863	RAP2C/VCL/PDE4D/ICAM1/PECAM1/PPP1R16B/PDE2A/EDNRA/CLDN5	9
BP	GO:0048017	inositol lipid-mediated signaling	20/886	181/18800	0.000355746	0.0109823	0.00917526	GPR143/CEP55/JAK2/TEK/PIK3C2A/PIK3CD/PTEN/FGR/PDGFRA/NCF1/PTPN6/IGF1R/CAT/PPP1R16B/PDGFA/TWIST1/DCN/IGF1/PDGFRB/IL18	20
BP	GO:0043406	positive regulation of MAP kinase activity	15/886	116/18800	0.000360082	0.0109823	0.00917526	CD24/AXIN1/EZH2/FZD5/ADAM9/TNFRSF11A/FZD4/TAOK3/AKAP13/PTPRC/ROBO1/PDGFA/RPS3/PDGFRB/ADRA2A	15
BP	GO:0002253	activation of immune response	34/886	386/18800	0.000360814	0.0109823	0.00917526	SUSD4/MALT1/PIK3CD/FGR/CR2/PDE4D/FPR1/PTPN6/CD59/LAX1/BTN3A1/A2M/LGALS3/C1RL/PTPRC/ZAP70/CD81/MFAP4/TRAT1/RPS3/CFB/HLA-DQB1/CFI/FYN/HLA-DPB1/CLU/SERPING1/PYCARD/C1S/CD55/CFD/C1R/CCR7/C3	34
BP	GO:0045444	fat cell differentiation	24/886	237/18800	0.000361426	0.0109823	0.00917526	DUSP10/INSIG1/AXIN1/OSBPL11/MED1/MKKS/PER2/STK4/PDGFRA/RUNX1T1/FOXO1/ARID5B/SDF4/FRZB/NIPBL/ZNF516/CEBPD/NR4A1/PTGS2/CEBPB/STEAP4/DIO2/RARRES2/SFRP1	24
BP	GO:0048568	embryonic organ development	38/886	449/18800	0.000369563	0.0111642	0.00932728	NDRG4/IRX5/PITX2/EN2/FZD3/INSIG1/STIL/E2F8/FZD5/PLK4/SMO/SATB2/MED1/MKKS/MTHFD1/PALB2/MICAL2/STK4/SOBP/PDGFRA/LEF1/PRKRA/TEAD1/ERCC1/A2M/CEP290/FRZB/NR2F2/PDGFA/NIPBL/EDNRA/TWIST1/CDKN1C/CEBPB/OSR2/ITGA8/RARRES2/EFEMP1	38
BP	GO:0002820	negative regulation of adaptive immune response	10/886	59/18800	0.000394799	0.0116737	0.00975291	SUSD4/TBX21/CR2/IL27RA/PTPN6/HLA-G/PTPRC/HLA-F/CD55/IL7R	10
BP	GO:0032609	interferon-gamma production	15/886	117/18800	0.000395414	0.0116737	0.00975291	CEBPG/JAK2/FZD5/IL27RA/CD96/PDE4D/SASH3/IL1R1/IL18R1/BTN3A1/HLA-DPA1/HLA-DPB1/PYCARD/IL18/CCR7	15
BP	GO:0032649	regulation of interferon-gamma production	15/886	117/18800	0.000395414	0.0116737	0.00975291	CEBPG/JAK2/FZD5/IL27RA/CD96/PDE4D/SASH3/IL1R1/IL18R1/BTN3A1/HLA-DPA1/HLA-DPB1/PYCARD/IL18/CCR7	15
BP	GO:0045446	endothelial cell differentiation	15/886	117/18800	0.000395414	0.0116737	0.00975291	RAP2C/VCL/BTG1/PDE4D/ICAM1/PECAM1/S1PR1/PPP1R16B/PDE2A/NR2F2/EDNRA/COL18A1/FSTL1/CLDN5/COL15A1	15
BP	GO:0018108	peptidyl-tyrosine phosphorylation	33/886	373/18800	0.000404699	0.0118803	0.00992553	CD24/JAK2/RAP2B/RAP2C/GPRC5B/IL6ST/SHC1/TEK/FGR/PDGFRA/NCF1/CD74/ITGA5/PTPN6/IGF1R/PECAM1/CLK4/DDR2/ZGPAT/PTPRC/ZAP70/PDGFA/CD81/SH3BP5/IGF1/PDGFRB/CAV1/FYN/ENPP2/ADRA2A/IL18/SFRP1/EFEMP1	33
BP	GO:0042476	odontogenesis	16/886	130/18800	0.000409321	0.0119485	0.00998249	SDC1/PITX2/PAX9/TP63/TUFT1/PERP/SMO/PDGFRA/LEF1/AQP1/JAG2/PAM/TWIST1/LAMA5/LAMB1/OSR2	16
BP	GO:0060348	bone development	23/886	225/18800	0.000415717	0.0120674	0.0100818	TMEM38B/PITX2/INSIG1/MED1/TRIP11/GNAS/TGM2/ANXA6/NPR2/PTPN6/GLG1/PAPSS2/AKAP13/LRP5L/KAT2A/LTBP3/DDR2/PTPRC/PPIB/TWIST1/IGF1/OSR2/CSGALNACT1	23
BP	GO:0045061	thymic T cell selection	6/886	22/18800	0.000419454	0.0121082	0.010116	CD74/JAG2/PTPRC/ZAP70/CD3D/CCR7	6
BP	GO:0042310	vasoconstriction	12/886	82/18800	0.000440999	0.0126348	0.0105559	MKKS/PER2/PIK3C2A/DOCK4/MMP2/ACTA2/DOCK5/EDNRA/PTGS2/CAV1/ADRA2C/ADRA2A	12
BP	GO:0045787	positive regulation of cell cycle	30/886	329/18800	0.00044256	0.0126348	0.0105559	RRM2/FBXO5/GPSM2/MAD2L1/ESPL1/DYNLT3/RRM1/NDC80/STIL/UBXN2B/EZH2/E2F8/DTL/CKS2/PLK4/CCNB1/CKS1B/AURKA/FEN1/DYNC1LI1/MED1/CDC25A/VPS4B/SPAST/RACGAP1/ANAPC5/PHB2/IGF1R/IGF1/PDGFRB	30
BP	GO:1901988	negative regulation of cell cycle phase transition	25/886	255/18800	0.000448802	0.012743	0.0106463	GPNMB/FBXO5/MAD2L1/NDC80/CENPF/EZH2/CDKN1A/DONSON/DTL/CLOCK/CCNB1/NAE1/DYNC1LI1/TIPRL/WDR76/PSMG2/KANK2/PTEN/TAOK3/FAM107A/UIMC1/CDK5RAP3/APBB1/DUSP1/CCL2	25
BP	GO:0000212	meiotic spindle organization	5/886	15/18800	0.000464641	0.0131211	0.0109621	FBXO5/ESPL1/NDC80/AURKA/GOLGA2	5
BP	GO:0045841	negative regulation of mitotic metaphase/anaphase transition	8/886	40/18800	0.000472646	0.0132149	0.0110405	FBXO5/MAD2L1/NDC80/CENPF/CCNB1/DYNC1LI1/PSMG2/DUSP1	8
BP	GO:0001906	cell killing	20/886	185/18800	0.00047305	0.0132149	0.0110405	CEBPG/ARL8B/RPS19/CTSG/PTPN6/ICAM1/PGLYRP4/CD59/HLA-G/CTSC/SERPINB9/PTPRC/HLA-F/B2M/LYZ/CORO1A/IL18/CD55/IL7R/C3	20
BP	GO:0071674	mononuclear cell migration	21/886	199/18800	0.000477958	0.0132806	0.0110954	TNFRSF11A/MOSPD2/PIK3CD/TBX21/RPS19/IL27RA/CTSG/ICAM1/LGALS3/PECAM1/S1PR1/ZAP70/ITGAL/DUSP1/PYCARD/JAM2/CXCL12/CCL2/APOD/RARRES2/CCR7	21
BP	GO:0050729	positive regulation of inflammatory response	17/886	145/18800	0.000485919	0.0133655	0.0111663	MAPK13/JAK2/CLOCK/TNFRSF11A/GPRC5B/IL6ST/RPS19/CTSC/OSMR/PDE2A/CD81/PTGS2/CEBPB/PYCARD/IL18/CCR7/C3	17
BP	GO:1900180	regulation of protein localization to nucleus	16/886	132/18800	0.000486158	0.0133655	0.0111663	ATP13A2/MFHAS1/GSK3B/JAK2/SMO/SUMO1/PARP1/OTUD7B/SUMO3/CCT6A/TRIM8/CDK5RAP3/GLUL/PTGS2/FYN/APOD	16
BP	GO:0033045	regulation of sister chromatid segregation	11/886	72/18800	0.000519499	0.0142069	0.0118693	FBXO5/MAD2L1/CENPE/ESPL1/NDC80/CENPF/CCNB1/DYNC1LI1/PSMG2/ANAPC5/DUSP1	11
BP	GO:0034695	response to prostaglandin E	6/886	23/18800	0.000545041	0.0145451	0.0121518	ADCY6/ACACA/A2M/TGFBR3/SFRP1/CCR7	6
BP	GO:0046599	regulation of centriole replication	6/886	23/18800	0.000545041	0.0145451	0.0121518	CEP76/STIL/MDM1/PLK4/VPS4B/KAT2A	6
BP	GO:0046641	positive regulation of alpha-beta T cell proliferation	6/886	23/18800	0.000545041	0.0145451	0.0121518	JAK2/PTPRC/ZAP70/CD81/IL18/CD55	6
BP	GO:1902749	regulation of cell cycle G2/M phase transition	14/886	108/18800	0.000545407	0.0145451	0.0121518	FBXO5/RRM1/CENPF/CDKN1A/DONSON/DTL/CCNB1/NAE1/AURKA/CDC25A/VPS4B/TAOK3/UIMC1/CDK5RAP3	14
BP	GO:0002285	lymphocyte activation involved in immune response	21/886	201/18800	0.00054586	0.0145451	0.0121518	MALT1/MYB/LY9/TSC1/TBX21/CD74/IL27RA/LEF1/ERCC1/ICAM1/IL18R1/LGALS3/ITFG2/PTPRC/HLA-F/ITGAL/CD81/ITM2A/HLA-DMB/CORO1A/IL18	21
BP	GO:0051225	spindle assembly	15/886	121/18800	0.000568055	0.0150593	0.0125814	KIF15/FBXO5/GPSM2/NDC80/KIF4A/AURKA/VPS4B/STAG2/NEK2/RACGAP1/ARHGEF10/EML3/GOLGA2/GOLGA8A/RPS3	15
BP	GO:0002381	immunoglobulin production involved in immunoglobulin-mediated immune response	11/886	73/18800	0.00058608	0.0153802	0.0128495	TBX21/IL27RA/ERCC1/PTPRC/B2M/HLA-DPA1/HLA-DQB1/HLA-DQB2/HLA-DPB1/HLA-DMB/HLA-DMA	11
BP	GO:0045123	cellular extravasation	11/886	73/18800	0.00058608	0.0153802	0.0128495	PIK3CD/JAM3/IL27RA/IL1R1/ICAM1/PECAM1/SELPLG/ITGAL/JAM2/CXCL12/CCL2	11
BP	GO:0048285	organelle fission	40/886	493/18800	0.000608729	0.0158942	0.013279	KIF15/FBXO5/MAD2L1/CENPE/ESPL1/MKI67/NDC80/CENPF/UBXN2B/SEH1L/RMI1/KIF2C/CKS2/KIF4A/CCNB1/SLC2A8/NCAPH/AURKA/CDCA8/DYNC1LI1/VPS4B/KIF18B/STAG2/RALA/NEK2/SPAST/PSMG2/RACGAP1/OBSL1/ARHGEF10/ANAPC5/EML3/GOLGA2/PHB2/NIPBL/DUSP1/DCN/IGF1/CDKN1C/PDGFRB	40
BP	GO:0030098	lymphocyte differentiation	33/886	382/18800	0.00061525	0.0159842	0.0133542	BAK1/DUSP10/EZH2/CEBPG/TPD52/FZD5/MALT1/MYB/RABL3/LY9/KDELR1/PIK3CD/TSC1/TBX21/CR2/CD74/LEF1/PTPN6/SASH3/IL18R1/KAT2A/ITFG2/HLA-G/JAG2/PTPRC/ZAP70/B2M/ITM2A/CD3D/IL18/SFRP1/IL7R/CCR7	33
BP	GO:0000302	response to reactive oxygen species	21/886	203/18800	0.000621989	0.0160789	0.0134333	NQO1/SDC1/BAK1/EZH2/MAPK13/ADAM9/GLRX2/APTX/PDGFRA/NCF1/KLF2/MMP2/CAT/TPM1/AQP1/RPS3/FBLN5/TXNIP/PDGFRB/FYN/APOD	21
BP	GO:1902100	negative regulation of metaphase/anaphase transition of cell cycle	8/886	42/18800	0.000667447	0.0171686	0.0143437	FBXO5/MAD2L1/NDC80/CENPF/CCNB1/DYNC1LI1/PSMG2/DUSP1	8
BP	GO:0030198	extracellular matrix organization	28/886	307/18800	0.000673944	0.0172215	0.0143879	TMEM38B/RECK/COL8A1/PDGFRA/CTSG/COL4A5/MMP2/COL4A2/LTBP3/DDR2/MYH11/MFAP4/CRISPLD2/TGFBI/COL18A1/EFEMP2/COL5A1/LAMB1/COL5A2/FBLN5/CAV1/LOXL1/CSGALNACT1/ITGA8/COL15A1/AEBP1/PXDN/MMP7	28
BP	GO:0001704	formation of primary germ layer	15/886	123/18800	0.000676135	0.0172215	0.0143879	EYA2/AXIN1/EPB41L5/KIF16B/COL8A1/ITGB4/ITGA5/LEF1/MMP2/COL4A2/DUSP1/COL5A1/LAMB1/COL5A2/ITGA8	15
BP	GO:0002699	positive regulation of immune effector process	24/886	248/18800	0.000696078	0.017643	0.0147401	FZD5/SPHK2/MALT1/MYB/GPRC5B/RAC2/FGR/TBX21/CD74/RPS19/PTPN6/SASH3/IL1R1/PHB2/IL18R1/HLA-G/PTPRC/HLA-F/CD81/B2M/HLA-DMB/IL18/CD55/C3	24
BP	GO:0001659	temperature homeostasis	19/886	177/18800	0.000707331	0.0177618	0.0148393	NMU/ELOVL6/IP6K1/JAK2/HADH/TNFRSF11A/SLC25A44/PER2/GNAS/FOXO1/IL18R1/IGF1R/ZNF516/NR1H3/PTGS2/CEBPB/CAV1/DIO2/IL18	19
BP	GO:0043062	extracellular structure organization	28/886	308/18800	0.000708999	0.0177618	0.0148393	TMEM38B/RECK/COL8A1/PDGFRA/CTSG/COL4A5/MMP2/COL4A2/LTBP3/DDR2/MYH11/MFAP4/CRISPLD2/TGFBI/COL18A1/EFEMP2/COL5A1/LAMB1/COL5A2/FBLN5/CAV1/LOXL1/CSGALNACT1/ITGA8/COL15A1/AEBP1/PXDN/MMP7	28
BP	GO:0050821	protein stabilization	20/886	191/18800	0.00071159	0.0177618	0.0148393	OTUD3/PEX6/BAG5/LAMP2/SMO/RAB21/SUMO1/CDC37L1/RABL3/CCT6A/STK4/PTEN/TSC1/PRKRA/PHB2/TESC/PPIB/IGF1/RASSF2/CLU	20
BP	GO:1903131	mononuclear cell differentiation	36/886	433/18800	0.000722138	0.0177618	0.0148393	BAK1/DUSP10/EZH2/CEBPG/TPD52/FZD5/MALT1/MED1/MYB/RABL3/LY9/KDELR1/PIK3CD/TSC1/TBX21/CR2/CD74/MT1G/LEF1/PTPN6/SASH3/IL18R1/KAT2A/ITFG2/HLA-G/JAG2/PTPRC/ZAP70/B2M/CEBPB/ITM2A/CD3D/IL18/SFRP1/IL7R/CCR7	36
BP	GO:0003012	muscle system process	37/886	449/18800	0.0007228	0.0177618	0.0148393	DSC2/NMU/SLC6A8/TMEM38B/GPD1L/EZH2/MYL5/SUMO1/PARP1/MKKS/IL6ST/PIK3C2A/DOCK4/ANXA6/LMOD1/PDE4D/FOXO1/TPM2/AKAP13/MYL9/ACTA2/TPM1/CNN1/DOCK5/CYBA/MYH11/KCNJ8/CALD1/APBB1/EDNRA/NR4A1/PTGS2/IGF1/CAV1/ADRA2C/MYOF/ADRA2A	37
BP	GO:0019216	regulation of lipid metabolic process	30/886	339/18800	0.000724363	0.0177618	0.0148393	PDK3/DHCR7/INSIG1/ABHD5/ABCA3/SPHK2/SIRT3/TEK/PDE3B/FGR/PDGFRA/CD74/PHB2/IGF1R/PNPLA2/PDGFA/CD81/ZBTB20/NR1H3/PTGS2/TWIST1/IGFBP7/IRS2/PDGFRB/CAV1/ADRA2A/APOD/RARRES2/CCR7/C3	30
BP	GO:2001233	regulation of apoptotic signaling pathway	32/886	370/18800	0.000724692	0.0177618	0.0148393	EYA2/TMEM14A/BAG5/TP63/GSK3B/JAK2/FAIM/GNAI3/CSNK2A2/PARP1/NFATC4/STK4/PTEN/ACAA2/CD74/PRKRA/ICAM1/LGALS3/SP100/SLC25A6/CTSC/PTPRC/PTGS2/RPS3/AR/IGF1/TNFRSF12A/CAV1/CLU/PYCARD/CXCL12/SFRP1	32
BP	GO:0070482	response to oxygen levels	29/886	324/18800	0.000736611	0.0179692	0.0150125	CD24/SLC2A1/HK2/PDK3/CCNA2/SLC2A8/SLC11A2/PTEN/BIRC2/ACAA2/TSC1/HP1BP3/GUCY1A2/FOXO1/PHB2/MMP2/CAT/CYBA/AQP1/PDGFA/EDNRA/PAM/PTGS2/TWIST1/PDGFRB/CAV1/CXCL12/TGFBR3/SFRP1	29
BP	GO:0071496	cellular response to external stimulus	28/886	309/18800	0.000745639	0.0181044	0.0151255	DSC2/RRAGD/SLC2A1/BAK1/CDKN1A/SEH1L/LAMP2/GLRX2/DEPDC5/MED1/KANK2/FOLR2/TSC1/KLF10/FAM107A/FOXO1/IGF1R/TNFRSF10B/ITFG2/CYBA/AQP1/PTPRC/GLUL/WDR45/PDE2A/PTGS2/NUAK1/SFRP1	28
BP	GO:0097305	response to alcohol	23/886	235/18800	0.000763455	0.0184508	0.0154149	NQO1/PMVK/BAK1/ADCY6/SPHK2/SMO/USP46/ACACA/PARP1/MAOB/BIRC2/KLF2/IGF1R/A2M/CAT/SDF4/CYBA/CLDN5/IGFBP7/FYN/TGFBR3/SFRP1/CCR7	23
BP	GO:0010639	negative regulation of organelle organization	31/886	356/18800	0.000778616	0.0185368	0.0154867	TMEM14A/FBXO5/MAD2L1/ESPL1/NDC80/CENPF/MDM1/MTM1/CCNB1/DYNC1LI1/PARP1/MKKS/ARFGEF1/CKAP2/PSMG2/CAMSAP1/STMN1/WAS/FEZ2/ACAA2/LIMA1/ARAP1/LMOD1/ERCC1/KAT2A/S1PR1/SLC25A6/DUSP1/IGF1/CLU/CORO1A	31
BP	GO:0045229	external encapsulating structure organization	28/886	310/18800	0.000783924	0.0185368	0.0154867	TMEM38B/RECK/COL8A1/PDGFRA/CTSG/COL4A5/MMP2/COL4A2/LTBP3/DDR2/MYH11/MFAP4/CRISPLD2/TGFBI/COL18A1/EFEMP2/COL5A1/LAMB1/COL5A2/FBLN5/CAV1/LOXL1/CSGALNACT1/ITGA8/COL15A1/AEBP1/PXDN/MMP7	28
BP	GO:0033046	negative regulation of sister chromatid segregation	8/886	43/18800	0.000786603	0.0185368	0.0154867	FBXO5/MAD2L1/NDC80/CENPF/CCNB1/DYNC1LI1/PSMG2/DUSP1	8
BP	GO:0033048	negative regulation of mitotic sister chromatid segregation	8/886	43/18800	0.000786603	0.0185368	0.0154867	FBXO5/MAD2L1/NDC80/CENPF/CCNB1/DYNC1LI1/PSMG2/DUSP1	8
BP	GO:2000816	negative regulation of mitotic sister chromatid separation	8/886	43/18800	0.000786603	0.0185368	0.0154867	FBXO5/MAD2L1/NDC80/CENPF/CCNB1/DYNC1LI1/PSMG2/DUSP1	8
BP	GO:0006939	smooth muscle contraction	14/886	112/18800	0.000788419	0.0185368	0.0154867	NMU/MKKS/PIK3C2A/DOCK4/ACTA2/CNN1/DOCK5/MYH11/APBB1/EDNRA/PTGS2/CAV1/ADRA2C/ADRA2A	14
BP	GO:0051100	negative regulation of binding	18/886	165/18800	0.000799851	0.0187208	0.0156405	CDKN1A/GSK3B/CYP2D6/JAK2/SMO/EPB41L5/AURKA/SUMO1/SUMO3/NEK2/NFATC4/PER2/SYMPK/LEF1/GOLGA2/SP100/B2M/CAV1	18
BP	GO:0043434	response to peptide hormone	34/886	404/18800	0.000812121	0.0189228	0.0158092	CA2/SLC2A1/ADCY6/INSIG1/CCNA2/GSK3B/JAK2/HADH/SLC2A8/PARP1/SMARCC1/SHC1/PIK3C2A/PDE3B/BTG1/TSC1/MYO1C/FOXO1/PCSK1/RHOQ/IGF1R/VPS13C/CAT/CYBA/EDNRA/BCAR3/NR4A1/PTGS2/IRS2/CAV1/CXCL12/TGFBR3/RARRES2/TFF1	34
BP	GO:0034644	cellular response to UV	12/886	88/18800	0.00084474	0.0195949	0.0163708	BAK1/CDKN1A/MAPK13/CDC25A/PARP1/FMR1/NFATC4/ERCC1/MMP2/AQP1/MFAP4/PTGS2	12
BP	GO:0071902	positive regulation of protein serine/threonine kinase activity	21/886	208/18800	0.000853762	0.0196901	0.0164503	CD24/AXIN1/EZH2/FZD5/CKS2/ADAM9/CCNB1/TNFRSF11A/CKS1B/STK4/FZD4/TAOK3/CAB39L/AKAP13/IQGAP1/PTPRC/ROBO1/PDGFA/RPS3/PDGFRB/ADRA2A	21
BP	GO:0051384	response to glucocorticoid	16/886	139/18800	0.000860211	0.0196901	0.0164503	SDC1/BCKDHB/ABCA3/JAK2/ADAM9/MAOB/LCAT/FAM107A/PCSK1/IGF1R/A2M/AQP1/PAM/PTGS2/IGFBP7/SERPINF1	16
BP	GO:0051783	regulation of nuclear division	16/886	139/18800	0.000860211	0.0196901	0.0164503	FBXO5/MAD2L1/ESPL1/MKI67/NDC80/CENPF/CCNB1/AURKA/DYNC1LI1/NEK2/PSMG2/OBSL1/ANAPC5/DUSP1/IGF1/PDGFRB	16
BP	GO:0031100	animal organ regeneration	10/886	65/18800	0.000872089	0.0198205	0.0165593	BAK1/PRPS2/CCNA2/EZH2/AURKA/MED1/CSNK2A2/CEBPB/CXCL12/TGFBR3	10
BP	GO:0048569	post-embryonic animal organ development	5/886	17/18800	0.000884982	0.0198205	0.0165593	BAK1/JAK2/FZD5/ERCC1/EFEMP1	5
BP	GO:0090231	regulation of spindle checkpoint	5/886	17/18800	0.000884982	0.0198205	0.0165593	MAD2L1/NDC80/CCNB1/DYNC1LI1/DUSP1	5
BP	GO:0090266	regulation of mitotic cell cycle spindle assembly checkpoint	5/886	17/18800	0.000884982	0.0198205	0.0165593	MAD2L1/NDC80/CCNB1/DYNC1LI1/DUSP1	5
BP	GO:1903504	regulation of mitotic spindle checkpoint	5/886	17/18800	0.000884982	0.0198205	0.0165593	MAD2L1/NDC80/CCNB1/DYNC1LI1/DUSP1	5
BP	GO:0045834	positive regulation of lipid metabolic process	17/886	153/18800	0.000899308	0.020055	0.0167551	ABHD5/SPHK2/SIRT3/TEK/FGR/PDGFRA/CD74/IGF1R/PNPLA2/CD81/ZBTB20/NR1H3/PTGS2/TWIST1/IRS2/PDGFRB/CCR7	17
BP	GO:0030099	myeloid cell differentiation	33/886	391/18800	0.00091707	0.0203637	0.017013	GABPA/MFHAS1/TF/TCTA/CEBPG/JAK2/PIAS3/TNFRSF11A/GLO1/MED1/PARP1/PIK3CD/SLC11A2/LILRB3/CD74/RPS19/KLF10/MT1G/LEF1/PTPN6/MITF/KLF2/TESC/CDK5RAP3/CD81/B2M/CDKN1C/CEBPB/RASSF2/GPR171/TGFBR3/SFRP1/CCR7	33
BP	GO:0050852	T cell receptor signaling pathway	15/886	127/18800	0.000945392	0.02088	0.0174444	MALT1/PIK3CD/PDE4D/PTPN6/BTN3A1/LGALS3/PTPRC/ZAP70/CD81/TRAT1/RPS3/HLA-DQB1/FYN/HLA-DPB1/CCR7	15
BP	GO:1902903	regulation of supramolecular fiber organization	32/886	376/18800	0.000948358	0.02088	0.0174444	VBP1/OCLN/MKKS/ARFGEF1/SPAST/CKAP2/CAMSAP1/STMN1/WAS/ARFIP2/CLIP1/TSC1/ARHGEF10/LIMA1/ARAP1/LMOD1/SORBS3/ASAP3/AKAP13/S1PR1/PLEK/TPM1/PFDN5/RPS3/EFEMP2/CLU/PYCARD/CORO1A/CXCL12/AEBP1/SFRP1/CCR7	32
BP	GO:0034599	cellular response to oxidative stress	26/886	284/18800	0.000975964	0.0213971	0.0178764	NQO1/BAG5/ATP13A2/EZH2/MAPK13/JAK2/KEAP1/GLRX2/PARP1/STAU2/PDGFRA/NCF1/TSC1/NFE2L1/PRKRA/FOXO1/KLF2/MMP2/CAT/TPM1/AQP1/EDNRA/RPS3/DAPK1/FBLN5/FYN	26
BP	GO:0030239	myofibril assembly	10/886	66/18800	0.000985198	0.0214188	0.0178946	CSRP2/OBSL1/PDGFRA/LMOD1/AKAP13/MYL9/TPM1/CSRP1/MYH11/PDGFRB	10
BP	GO:0032835	glomerulus development	10/886	66/18800	0.000985198	0.0214188	0.0178946	CD24/TEK/PDGFRA/ACTA2/IQGAP1/PECAM1/BASP1/EDNRA/PDGFRB/PODXL	10
BP	GO:0007492	endoderm development	11/886	78/18800	0.00103495	0.0224066	0.0187198	PAX9/EPB41L5/KIF16B/COL8A1/ITGA5/MMP2/COL4A2/DUSP1/COL5A1/LAMB1/COL5A2	11
BP	GO:0055001	muscle cell development	19/886	183/18800	0.00105895	0.0227729	0.0190258	CSRP2/SDC1/SMO/NFATC4/OBSL1/PDGFRA/LMOD1/AKAP13/MYL9/TPM1/CSRP1/MYH11/EDNRA/IGF1/EFEMP2/DYSF/PDGFRB/MYOF/FHL2	19
BP	GO:0033146	regulation of intracellular estrogen receptor signaling pathway	7/886	35/18800	0.00106501	0.0227729	0.0190258	TP63/MED1/PARP1/KANK2/VPS11/PHB2/AR	7
BP	GO:0035633	maintenance of blood-brain barrier	7/886	35/18800	0.00106501	0.0227729	0.0190258	OCLN/JAM3/VCL/PECAM1/PTGS2/CLDN5/JAM2	7
BP	GO:0051985	negative regulation of chromosome segregation	8/886	45/18800	0.00107604	0.0228067	0.0190541	FBXO5/MAD2L1/NDC80/CENPF/CCNB1/DYNC1LI1/PSMG2/DUSP1	8
BP	GO:1905819	negative regulation of chromosome separation	8/886	45/18800	0.00107604	0.0228067	0.0190541	FBXO5/MAD2L1/NDC80/CENPF/CCNB1/DYNC1LI1/PSMG2/DUSP1	8
BP	GO:0062197	cellular response to chemical stress	29/886	332/18800	0.00107976	0.0228067	0.0190541	NQO1/SLC2A1/BAG5/ATP13A2/EZH2/MAPK13/JAK2/KEAP1/GLRX2/PARP1/STAU2/PDGFRA/NCF1/TSC1/NFE2L1/PRKRA/FOXO1/KLF2/MMP2/CAT/TPM1/AQP1/EDNRA/PTGS2/RPS3/DAPK1/FBLN5/CAV1/FYN	29
BP	GO:0014829	vascular associated smooth muscle contraction	6/886	26/18800	0.00110153	0.0230789	0.0192815	MKKS/PIK3C2A/DOCK4/ACTA2/DOCK5/EDNRA	6
BP	GO:0072010	glomerular epithelium development	6/886	26/18800	0.00110153	0.0230789	0.0192815	CD24/IQGAP1/PECAM1/BASP1/EDNRA/PODXL	6
BP	GO:0072678	T cell migration	10/886	67/18800	0.00111004	0.0231638	0.0193524	PIK3CD/IL27RA/ICAM1/S1PR1/ZAP70/ITGAL/PYCARD/CXCL12/CCL2/APOD	10
BP	GO:0002286	T cell activation involved in immune response	14/886	116/18800	0.00111712	0.0232183	0.0193979	MALT1/MYB/LY9/TSC1/TBX21/CD74/LEF1/ICAM1/IL18R1/LGALS3/ITGAL/CD81/HLA-DMB/IL18	14
BP	GO:0098813	nuclear chromosome segregation	26/886	287/18800	0.00113679	0.0234338	0.019578	FBXO5/MAD2L1/CENPE/ESPL1/NDC80/CENPF/SEH1L/RMI1/KIF2C/KIF4A/CCNB1/NCAPH/FEN1/CDCA8/DYNC1LI1/VPS4B/KIF18B/STAG2/NEK2/PSMG2/RACGAP1/ANAPC5/EML3/PHB2/NIPBL/DUSP1	26
BP	GO:0035304	regulation of protein dephosphorylation	12/886	91/18800	0.00114102	0.0234338	0.019578	MFHAS1/GSK3B/JAK2/ENSA/TIPRL/SYMPK/TSC1/LGALS3/PPP1R16B/PTPRC/PDGFRB/NUAK1	12
BP	GO:0060021	roof of mouth development	12/886	91/18800	0.00114102	0.0234338	0.019578	INSIG1/SATB2/SUMO1/PDGFRA/LEF1/ARID5B/JAG2/LRRC32/TWIST1/CLDN5/OSR2/TGFBR3	12
BP	GO:0048145	regulation of fibroblast proliferation	11/886	79/18800	0.00115219	0.0234878	0.0196231	CCNA2/CDKN1A/CCNB1/PDGFRA/CD74/DDR2/AQP1/PDGFA/IGF1/PDGFRB/SFRP1	11
BP	GO:0006936	muscle contraction	30/886	349/18800	0.00115269	0.0234878	0.0196231	DSC2/NMU/SLC6A8/TMEM38B/GPD1L/MYL5/SUMO1/MKKS/PIK3C2A/DOCK4/ANXA6/LMOD1/PDE4D/TPM2/MYL9/ACTA2/TPM1/CNN1/DOCK5/MYH11/KCNJ8/CALD1/APBB1/EDNRA/NR4A1/PTGS2/CAV1/ADRA2C/MYOF/ADRA2A	30
BP	GO:0002827	positive regulation of T-helper 1 type immune response	5/886	18/18800	0.00117817	0.0237277	0.0198236	TBX21/IL27RA/IL1R1/IL18R1/IL18	5
BP	GO:0002923	regulation of humoral immune response mediated by circulating immunoglobulin	5/886	18/18800	0.00117817	0.0237277	0.0198236	SUSD4/CR2/PTPN6/PTPRC/CD55	5
BP	GO:0006957	complement activation, alternative pathway	5/886	18/18800	0.00117817	0.0237277	0.0198236	SUSD4/CR2/CFB/CFD/C3	5
BP	GO:0035303	regulation of dephosphorylation	15/886	130/18800	0.00120242	0.0241226	0.0201535	MFHAS1/GSK3B/JAK2/ENSA/TIPRL/SYMPK/TSC1/LGALS3/IQGAP1/PPP1R16B/PLEK/CDK5RAP3/PTPRC/PDGFRB/NUAK1	15
BP	GO:0002708	positive regulation of lymphocyte mediated immunity	14/886	117/18800	0.00121522	0.0242857	0.0202897	FZD5/MALT1/TBX21/SASH3/IL1R1/IL18R1/HLA-G/PTPRC/HLA-F/CD81/B2M/IL18/CD55/C3	14
BP	GO:0002924	negative regulation of humoral immune response mediated by circulating immunoglobulin	4/886	11/18800	0.00123897	0.0244779	0.0204503	SUSD4/CR2/PTPN6/CD55	4
BP	GO:0043951	negative regulation of cAMP-mediated signaling	4/886	11/18800	0.00123897	0.0244779	0.0204503	PDE3B/MGRN1/PDE4D/PDE2A	4
BP	GO:0045060	negative thymic T cell selection	4/886	11/18800	0.00123897	0.0244779	0.0204503	CD74/PTPRC/ZAP70/CCR7	4
BP	GO:0033047	regulation of mitotic sister chromatid segregation	8/886	46/18800	0.00124962	0.0245948	0.020548	FBXO5/MAD2L1/NDC80/CENPF/CCNB1/DYNC1LI1/PSMG2/DUSP1	8
BP	GO:0006956	complement activation	15/886	131/18800	0.00130019	0.0254935	0.0212988	SUSD4/CR2/CD59/A2M/C1RL/MFAP4/CFB/CFI/CLU/SERPING1/C1S/CD55/CFD/C1R/C3	15
BP	GO:0002675	positive regulation of acute inflammatory response	6/886	27/18800	0.00136043	0.0264749	0.0221187	TNFRSF11A/IL6ST/OSMR/PTGS2/CCR7/C3	6
BP	GO:0072012	glomerulus vasculature development	6/886	27/18800	0.00136043	0.0264749	0.0221187	TEK/PDGFRA/ACTA2/PECAM1/EDNRA/PDGFRB	6
BP	GO:0031331	positive regulation of cellular catabolic process	36/886	449/18800	0.00137441	0.0266471	0.0222626	AXIN1/ABHD5/GSK3B/MEX3D/ADAM9/KEAP1/SPTLC2/DEPDC5/AURKA/GNAI3/SUMO1/POLR2D/MKRN2/FMR1/CNOT8/PIK3C2A/VPS11/PTEN/TSC1/FOXO1/USP5/TRIM8/RNF19A/CTSC/PNPLA2/WDR45/CD81/ZBTB20/DAPK1/TWIST1/DCN/IGF1/IRS2/CAV1/ADRA2A/CLU	36
BP	GO:0046635	positive regulation of alpha-beta T cell activation	10/886	69/18800	0.00139855	0.0270144	0.0225695	HSPH1/JAK2/MALT1/MYB/SASH3/PTPRC/ZAP70/CD81/IL18/CD55	10
BP	GO:0050730	regulation of peptidyl-tyrosine phosphorylation	24/886	261/18800	0.00141395	0.0272108	0.0227335	CD24/JAK2/RAP2B/RAP2C/GPRC5B/IL6ST/SHC1/NCF1/CD74/ITGA5/PTPN6/PECAM1/ZGPAT/PTPRC/PDGFA/CD81/SH3BP5/IGF1/CAV1/FYN/ENPP2/ADRA2A/IL18/SFRP1	24
BP	GO:0048144	fibroblast proliferation	11/886	81/18800	0.00141956	0.0272179	0.0227395	CCNA2/CDKN1A/CCNB1/PDGFRA/CD74/DDR2/AQP1/PDGFA/IGF1/PDGFRB/SFRP1	11
BP	GO:0002237	response to molecule of bacterial origin	30/886	354/18800	0.0014396	0.0275006	0.0229757	CD24/DUSP10/JAK2/FZD5/ADAM9/TNFRSF11A/SRR/MALT1/IFNAR1/MAOB/CTSG/CD96/PCSK1/LITAF/KCNJ8/NR1H3/B2M/NR4A1/PTGS2/VIM/AKAP12/CEBPB/LOXL1/CSF2RB/PYCARD/DIO2/CCL2/IL18/CD55/CCR7	30
BP	GO:0031099	regeneration	19/886	188/18800	0.00145705	0.027732	0.023169	BAK1/DUSP10/PRPS2/CCNA2/EZH2/CDKN1A/JAK2/AURKA/MED1/CSNK2A2/PTEN/IGF1R/MMP2/CD81/IGF1/CEBPB/CXCL12/TGFBR3/APOD	19
BP	GO:0008608	attachment of spindle microtubules to kinetochore	7/886	37/18800	0.00150241	0.028491	0.0238031	CENPE/NDC80/SEH1L/KIF2C/CCNB1/NEK2/RACGAP1	7
BP	GO:0045739	positive regulation of DNA repair	12/886	94/18800	0.00151873	0.0286957	0.0239742	EYA2/FOXM1/UBE2V2/YEATS4/CEBPG/PARP1/ING3/WAS/SMCHD1/UIMC1/MMS19/RPS3	12
BP	GO:0035743	CD4-positive, alpha-beta T cell cytokine production	5/886	19/18800	0.00153744	0.0288394	0.0240942	TBX21/IL1R1/IL18R1/CD81/IL18	5
BP	GO:0055093	response to hyperoxia	5/886	19/18800	0.00153744	0.0288394	0.0240942	FOXO1/MMP2/CAT/PDGFRB/CAV1	5
BP	GO:0003018	vascular process in circulatory system	24/886	263/18800	0.00156759	0.0291943	0.0243907	SLC2A1/ADCY6/SLC5A1/OCLN/MKKS/PER2/TEK/PIK3C2A/DOCK4/KLF2/MMP2/ACTA2/DOCK5/KCNJ8/PDE2A/ABCC3/EDNRA/PTGS2/SLC1A5/CLDN5/AKAP12/CAV1/ADRA2C/ADRA2A	24
BP	GO:0030217	T cell differentiation	24/886	263/18800	0.00156759	0.0291943	0.0243907	DUSP10/FZD5/MALT1/MYB/RABL3/LY9/KDELR1/PIK3CD/TSC1/TBX21/CD74/LEF1/SASH3/IL18R1/KAT2A/HLA-G/JAG2/PTPRC/ZAP70/B2M/CD3D/IL18/IL7R/CCR7	24
BP	GO:0010971	positive regulation of G2/M transition of mitotic cell cycle	6/886	28/18800	0.00166328	0.0306478	0.0256051	FBXO5/RRM1/DTL/CCNB1/CDC25A/VPS4B	6
BP	GO:0042104	positive regulation of activated T cell proliferation	6/886	28/18800	0.00166328	0.0306478	0.0256051	CD24/IL27RA/RPS3/IGF1/PYCARD/IL18	6
BP	GO:0045839	negative regulation of mitotic nuclear division	8/886	48/18800	0.00166334	0.0306478	0.0256051	FBXO5/MAD2L1/NDC80/CENPF/CCNB1/DYNC1LI1/PSMG2/DUSP1	8
BP	GO:0007094	mitotic spindle assembly checkpoint signaling	7/886	38/18800	0.0017679	0.0322316	0.0269282	MAD2L1/NDC80/CENPF/CCNB1/DYNC1LI1/PSMG2/DUSP1	7
BP	GO:0071173	spindle assembly checkpoint signaling	7/886	38/18800	0.0017679	0.0322316	0.0269282	MAD2L1/NDC80/CENPF/CCNB1/DYNC1LI1/PSMG2/DUSP1	7
BP	GO:0071174	mitotic spindle checkpoint signaling	7/886	38/18800	0.0017679	0.0322316	0.0269282	MAD2L1/NDC80/CENPF/CCNB1/DYNC1LI1/PSMG2/DUSP1	7
BP	GO:0001553	luteinization	4/886	12/18800	0.00178948	0.0322852	0.026973	PDGFRA/FZD4/MMP2/A2M	4
BP	GO:0009086	methionine biosynthetic process	4/886	12/18800	0.00178948	0.0322852	0.026973	ADI1/MTHFD1/APIP/MTRR	4
BP	GO:0043383	negative T cell selection	4/886	12/18800	0.00178948	0.0322852	0.026973	CD74/PTPRC/ZAP70/CCR7	4
BP	GO:0002440	production of molecular mediator of immune response	27/886	312/18800	0.00180399	0.0323995	0.0270685	FZD5/SPHK2/MALT1/GPRC5B/POLL/TBX21/CD74/IL27RA/CD96/SASH3/IL1R1/ERCC1/PHB2/IL18R1/HLA-G/PTPRC/HLA-F/CD81/B2M/HLA-DPA1/HLA-DQB1/HLA-DQB2/HLA-DPB1/HLA-DMB/IL18/CD55/HLA-DMA	27
BP	GO:0010811	positive regulation of cell-substrate adhesion	14/886	122/18800	0.00182049	0.0323995	0.0270685	GSK3B/JAK2/EPB41L5/COL8A1/STK4/TEK/TSC1/ITGA5/ILK/DOCK5/RRAS/EFEMP2/SFRP1/CCR7	14
BP	GO:0071901	negative regulation of protein serine/threonine kinase activity	14/886	122/18800	0.00182049	0.0323995	0.0270685	CDKN2C/DUSP10/CDKN1A/HMGCR/PTEN/PTPN6/LAX1/CDK5RAP3/NR2F2/DUSP1/CDKN1C/CAV1/PYCARD/SFRP1	14
BP	GO:0030316	osteoclast differentiation	12/886	96/18800	0.00182364	0.0323995	0.0270685	TF/TCTA/PIAS3/TNFRSF11A/GLO1/LILRB3/KLF10/MITF/CD81/CEBPB/RASSF2/SFRP1	12
BP	GO:0097191	extrinsic apoptotic signaling pathway	21/886	221/18800	0.00183132	0.0323995	0.0270685	EYA2/BAK1/MKNK2/GSK3B/JAK2/FAIM/STK4/PTEN/ICAM1/TNFRSF10B/LGALS3/SP100/PTPRC/KRT18/DAPK1/AR/IGF1/TNFRSF12A/CAV1/PYCARD/SFRP1	21
BP	GO:0060562	epithelial tube morphogenesis	28/886	328/18800	0.00183323	0.0323995	0.0270685	NDRG4/FOXD1/FZD3/STIL/SMO/MED1/RALA/MKKS/MTHFD1/NFATC4/MICAL2/STK4/PIK3CD/STARD13/TSC1/LUZP1/LEF1/LRP5L/PHB2/ILK/KAT2A/CEP290/EDNRA/AR/TWIST1/LAMA5/PODXL/SFRP1	28
BP	GO:0045058	T cell selection	8/886	49/18800	0.00190723	0.0335932	0.0280658	LY9/TBX21/CD74/JAG2/PTPRC/ZAP70/CD3D/CCR7	8
BP	GO:0001952	regulation of cell-matrix adhesion	14/886	123/18800	0.00196748	0.0344209	0.0287573	GSK3B/CASK/EPB41L5/TEK/MACF1/PTEN/VCL/TSC1/FAM107A/RRAS/EFEMP2/APOD/SFRP1/CCR7	14
BP	GO:0032355	response to estradiol	14/886	123/18800	0.00196748	0.0344209	0.0287573	ENO2/NQO1/CCNA2/EZH2/IGF1R/MMP2/CAT/NR2F2/PDGFA/PAM/PTGS2/TXNIP/PDGFRB/SFRP1	14
BP	GO:0061437	renal system vasculature development	6/886	29/18800	0.00201467	0.0349695	0.0292157	TEK/PDGFRA/ACTA2/PECAM1/EDNRA/PDGFRB	6
BP	GO:0061440	kidney vasculature development	6/886	29/18800	0.00201467	0.0349695	0.0292157	TEK/PDGFRA/ACTA2/PECAM1/EDNRA/PDGFRB	6
BP	GO:0006163	purine nucleotide metabolic process	32/886	394/18800	0.00201903	0.0349695	0.0292157	ENO2/PMVK/HK2/ELOVL6/PDK3/ADCY6/PRPS2/DHTKD1/HMGCR/SPHK2/CASK/GNAI3/ACACA/PARP1/MTHFD1/PRPS1/PGAM1/NPR2/TPST2/GUCY1A2/PDE4D/AMPD2/PDE8B/PAPSS2/RHOQ/SULT1A2/NT5E/PDE2A/ZBTB20/NME4/IGF1/ACSF2	32
BP	GO:0036293	response to decreased oxygen levels	26/886	299/18800	0.00203075	0.0350558	0.0292877	CD24/SLC2A1/HK2/PDK3/CCNA2/SLC2A8/SLC11A2/PTEN/BIRC2/ACAA2/TSC1/HP1BP3/PHB2/MMP2/CAT/CYBA/AQP1/PDGFA/EDNRA/PAM/PTGS2/TWIST1/CAV1/CXCL12/TGFBR3/SFRP1	26
BP	GO:0009187	cyclic nucleotide metabolic process	7/886	39/18800	0.00206839	0.0354698	0.0296337	ADCY6/NPR2/GUCY1A2/PDE4D/AMPD2/PDE8B/PDE2A	7
BP	GO:0031577	spindle checkpoint signaling	7/886	39/18800	0.00206839	0.0354698	0.0296337	MAD2L1/NDC80/CENPF/CCNB1/DYNC1LI1/PSMG2/DUSP1	7
BP	GO:0044089	positive regulation of cellular component biogenesis	38/886	494/18800	0.00214763	0.0367076	0.0306677	SDC1/BAK1/GPSM2/ATP13A2/STIL/ABCA3/GSK3B/PLK4/OCLN/EPB41L5/VPS4B/SUMO1/RALA/STAU2/FMR1/MPHOSPH8/TEK/RAC2/CLIP1/TSC1/ARHGEF10/ARAP1/LMOD1/SORBS3/ERCC1/RHOQ/LGALS3/PLEK/TPM1/WDR45/RPS3/CLDN5/CAV1/CLU/PYCARD/FLRT3/SFRP1/CCR7	38
BP	GO:0045824	negative regulation of innate immune response	10/886	73/18800	0.0021583	0.0367689	0.030719	SUSD4/DUSP10/RPS19/CD96/A2M/HLA-G/SERPINB9/HLA-F/NR1H3/SERPING1	10
BP	GO:1902041	regulation of extrinsic apoptotic signaling pathway via death domain receptors	8/886	50/18800	0.00217846	0.0369911	0.0309046	GSK3B/FAIM/STK4/PTEN/ICAM1/LGALS3/SP100/SFRP1	8
BP	GO:0051495	positive regulation of cytoskeleton organization	19/886	195/18800	0.00222285	0.0375056	0.0313344	GPSM2/STIL/PLK4/OCLN/VPS4B/SPAST/WAS/TEK/CLIP1/TSC1/ARHGEF10/LMOD1/SORBS3/PLEK/TPM1/RPS3/PYCARD/SFRP1/CCR7	19
BP	GO:0051348	negative regulation of transferase activity	24/886	270/18800	0.00222319	0.0375056	0.0313344	CDKN2C/FBXO5/BAG5/MAD2L1/DUSP10/CDKN1A/GSK3B/HMGCR/PTEN/PTPRB/PTPN6/GADD45B/LAX1/CDK5RAP3/ZGPAT/PTPRC/NR2F2/DUSP1/SH3BP5/CDKN1C/IRS2/CAV1/PYCARD/SFRP1	24
BP	GO:0006959	humoral immune response	27/886	317/18800	0.00226113	0.037918	0.031679	SUSD4/TF/CR2/RPS19/CTSG/PTPN6/PGLYRP4/CD59/A2M/C1RL/PTPRC/CD81/MFAP4/CFB/HLA-DQB1/CFI/LYZ/CLU/SERPING1/C1S/CCL2/CD55/CFD/RARRES2/C1R/CCR7/C3	27
BP	GO:0002573	myeloid leukocyte differentiation	20/886	210/18800	0.00226224	0.037918	0.031679	TF/TCTA/PIAS3/TNFRSF11A/GLO1/MED1/PARP1/PIK3CD/LILRB3/CD74/KLF10/MT1G/LEF1/MITF/TESC/CD81/CEBPB/RASSF2/SFRP1/CCR7	20
BP	GO:0001666	response to hypoxia	25/886	286/18800	0.00228465	0.0381706	0.03189	CD24/SLC2A1/HK2/PDK3/CCNA2/SLC2A8/SLC11A2/PTEN/BIRC2/ACAA2/HP1BP3/PHB2/MMP2/CAT/CYBA/AQP1/PDGFA/EDNRA/PAM/PTGS2/TWIST1/CAV1/CXCL12/TGFBR3/SFRP1	25
BP	GO:0033627	cell adhesion mediated by integrin	11/886	86/18800	0.00231573	0.0385659	0.0322203	ADAM9/ITGB4/PDE3B/JAM3/ITGA5/PTPN6/ICAM1/TESC/ITGAL/PODXL/ITGA8	11
BP	GO:0010927	cellular component assembly involved in morphogenesis	13/886	112/18800	0.00235821	0.0391478	0.0327065	CSRP2/SOX30/ITGB4/OBSL1/PDGFRA/LMOD1/AKAP13/MYL9/TPM1/CSRP1/MYH11/PMP22/PDGFRB	13
BP	GO:0009150	purine ribonucleotide metabolic process	30/886	366/18800	0.00239174	0.0394524	0.0329609	ENO2/PMVK/HK2/ELOVL6/PDK3/ADCY6/PRPS2/DHTKD1/HMGCR/SPHK2/CASK/GNAI3/ACACA/PARP1/PGAM1/NPR2/TPST2/GUCY1A2/PDE4D/AMPD2/PDE8B/PAPSS2/RHOQ/SULT1A2/NT5E/PDE2A/ZBTB20/NME4/IGF1/ACSF2	30
BP	GO:0051098	regulation of binding	30/886	366/18800	0.00239174	0.0394524	0.0329609	AMFR/CDKN1A/GSK3B/CEBPG/CYP2D6/JAK2/SMO/EPB41L5/AURKA/RFNG/SUMO1/PARP1/SUMO3/NEK2/FMR1/STMN1/NFATC4/PER2/STK4/SYMPK/EIF3E/LEF1/GOLGA2/SP100/B2M/TWIST1/IGF1/CLDN5/CAV1/TGFBR3	30
BP	GO:0009743	response to carbohydrate	21/886	226/18800	0.00240384	0.0395264	0.0330227	NQO1/PDK3/RAB11FIP5/MAPK13/RMI1/ZNF236/ERCC1/PCSK1/ICAM1/LRP5L/IGF1R/CAT/SIDT2/CYBA/GLUL/ZBTB20/PTGS2/TXNIP/IRS2/ADRA2A/SERPINF1	21
BP	GO:0001894	tissue homeostasis	24/886	272/18800	0.00244869	0.0401369	0.0335328	SLC2A1/TF/ABCA3/TNFRSF11A/SMO/OCLN/ACACA/MKKS/TPP1/SPATA7/JAM3/VCL/SASH3/PECAM1/S1PR1/LTBP3/PIP/B2M/PTGS2/CLDN5/LYZ/CORO1A/JAM2/TFF1	24
BP	GO:0007080	mitotic metaphase plate congression	8/886	51/18800	0.00247907	0.0404158	0.0337658	CENPE/NDC80/SEH1L/KIF2C/CCNB1/CDCA8/VPS4B/EML3	8
BP	GO:0072683	T cell extravasation	4/886	13/18800	0.00248904	0.0404158	0.0337658	IL27RA/ICAM1/ITGAL/CCL2	4
BP	GO:0090161	Golgi ribbon formation	4/886	13/18800	0.00248904	0.0404158	0.0337658	TRIP11/GCC2/GOLGA2/STX16	4
BP	GO:0007015	actin filament organization	35/886	450/18800	0.00263339	0.0425769	0.0355713	EFS/TF/JAK2/MKKS/ENAH/ARFGEF1/STMN1/WAS/MICAL2/ARFIP2/RAC2/TSC1/ARHGEF10/TTC17/LIMA1/ARAP1/LMOD1/MYO1C/FAM107A/SORBS3/ASAP3/TPM2/WIPF1/ARHGAP12/S1PR1/PLEK/TPM1/CALD1/MYO1F/RHOF/PYCARD/CORO1A/CXCL12/SFRP1/CCR7	35
BP	GO:0051893	regulation of focal adhesion assembly	9/886	63/18800	0.00264672	0.0425769	0.0355713	EPB41L5/TEK/MACF1/PTEN/VCL/TSC1/FAM107A/APOD/SFRP1	9
BP	GO:0090109	regulation of cell-substrate junction assembly	9/886	63/18800	0.00264672	0.0425769	0.0355713	EPB41L5/TEK/MACF1/PTEN/VCL/TSC1/FAM107A/APOD/SFRP1	9
BP	GO:0051271	negative regulation of cellular component movement	30/886	369/18800	0.0027006	0.0433097	0.0361835	KRT16/NDRG4/DUSP10/RAP2B/RAP2C/RECK/SEMA6D/WAS/STARD13/PTEN/VCL/CD74/IL27RA/MITF/SP100/TPM1/RRAS/NR2F2/ROBO1/DUSP1/IFITM1/DCN/CLDN5/ARHGDIB/CXCL12/CCL2/TGFBR3/APOD/SERPINF1/SFRP1	30
BP	GO:0110020	regulation of actomyosin structure organization	12/886	101/18800	0.00281043	0.0445992	0.0372609	MKKS/STMN1/WAS/TSC1/ARHGEF10/ARAP1/SORBS3/ASAP3/AKAP13/S1PR1/TPM1/SFRP1	12
BP	GO:0043392	negative regulation of DNA binding	8/886	52/18800	0.00281119	0.0445992	0.0372609	JAK2/SMO/SUMO1/SUMO3/NEK2/PER2/LEF1/SP100	8
BP	GO:0000075	cell cycle checkpoint signaling	17/886	170/18800	0.00282393	0.0445992	0.0372609	MAD2L1/NDC80/CENPF/CDKN1A/DONSON/DTL/CLOCK/CCNB1/NAE1/DYNC1LI1/TIPRL/WDR76/PSMG2/TAOK3/UIMC1/CDK5RAP3/DUSP1	17
BP	GO:0006937	regulation of muscle contraction	17/886	170/18800	0.00282393	0.0445992	0.0372609	DSC2/NMU/TMEM38B/MYL5/SUMO1/DOCK4/ANXA6/PDE4D/MYL9/TPM1/CNN1/DOCK5/NR4A1/PTGS2/CAV1/ADRA2C/ADRA2A	17
BP	GO:0048660	regulation of smooth muscle cell proliferation	17/886	170/18800	0.00282393	0.0445992	0.0372609	NDRG4/CDKN1A/JAK2/GNAI3/PTEN/IGF1R/MMP2/S1PR1/TPM1/CNN1/CYBA/PTGS2/IGF1/EFEMP2/PDGFRB/APOD/IL18	17
BP	GO:0033137	negative regulation of peptidyl-serine phosphorylation	6/886	31/18800	0.00288224	0.0451088	0.0376867	GPD1L/BAK1/PTEN/PDE4D/CAV1/RASSF2	6
BP	GO:0034694	response to prostaglandin	6/886	31/18800	0.00288224	0.0451088	0.0376867	ADCY6/ACACA/A2M/TGFBR3/SFRP1/CCR7	6
BP	GO:1902751	positive regulation of cell cycle G2/M phase transition	6/886	31/18800	0.00288224	0.0451088	0.0376867	FBXO5/RRM1/DTL/CCNB1/CDC25A/VPS4B	6
BP	GO:2001251	negative regulation of chromosome organization	11/886	89/18800	0.00304352	0.0474898	0.0396759	FBXO5/MAD2L1/ESPL1/NDC80/CENPF/CCNB1/DYNC1LI1/PARP1/PSMG2/ERCC1/DUSP1	11
BP	GO:0061318	renal filtration cell differentiation	5/886	22/18800	0.00309626	0.0480243	0.0401224	CD24/IQGAP1/BASP1/EDNRA/PODXL	5
BP	GO:0072112	glomerular visceral epithelial cell differentiation	5/886	22/18800	0.00309626	0.0480243	0.0401224	CD24/IQGAP1/BASP1/EDNRA/PODXL	5
BP	GO:0031952	regulation of protein autophosphorylation	7/886	42/18800	0.00321025	0.0496442	0.0414758	GPNMB/RAP2B/RAP2C/PTPRC/PDGFA/CAV1/RASSF2	7
BP	GO:0051310	metaphase plate congression	9/886	65/18800	0.00328841	0.0506648	0.0423284	CENPE/NDC80/CENPF/SEH1L/KIF2C/CCNB1/CDCA8/VPS4B/EML3	9
BP	GO:0007093	mitotic cell cycle checkpoint signaling	14/886	130/18800	0.00329574	0.0506648	0.0423284	MAD2L1/NDC80/CENPF/CDKN1A/DONSON/DTL/CCNB1/NAE1/DYNC1LI1/PSMG2/TAOK3/UIMC1/CDK5RAP3/DUSP1	14
BP	GO:0032760	positive regulation of tumor necrosis factor production	12/886	103/18800	0.00331021	0.050737	0.0423887	JAK2/FZD5/SPHK2/NFATC4/SASH3/CYBA/PTPRC/ZBTB20/TWIST1/AKAP12/CLU/PYCARD	12
BP	GO:0061097	regulation of protein tyrosine kinase activity	11/886	90/18800	0.00332333	0.0507381	0.0423897	CD24/RAP2B/RAP2C/GPRC5B/SHC1/NCF1/ZGPAT/PTPRC/SH3BP5/CAV1/ADRA2A	11
BP	GO:0051054	positive regulation of DNA metabolic process	23/886	263/18800	0.00332981	0.0507381	0.0423897	EYA2/FOXM1/GINS3/UBE2V2/RFC4/YEATS4/CEBPG/E2F8/PARP1/NEK2/ING3/CCT6A/WAS/TBX21/SMCHD1/UIMC1/ERCC1/MMS19/IGF1R/PTPRC/BCAR3/RPS3/PDGFRB	23
BP	GO:0045059	positive thymic T cell selection	4/886	14/18800	0.00335577	0.0509841	0.0425952	CD74/PTPRC/ZAP70/CD3D	4
BP	GO:0048659	smooth muscle cell proliferation	17/886	173/18800	0.0033861	0.051295	0.0428549	NDRG4/CDKN1A/JAK2/GNAI3/PTEN/IGF1R/MMP2/S1PR1/TPM1/CNN1/CYBA/PTGS2/IGF1/EFEMP2/PDGFRB/APOD/IL18	17
BP	GO:0070372	regulation of ERK1 and ERK2 cascade	26/886	311/18800	0.00346849	0.0523904	0.0437701	NDRG4/GPNMB/MFHAS1/DUSP10/YWHAZ/TNFRSF11A/APIP/SHC1/TEK/PTEN/PDGFRA/CD74/PTPN6/ICAM1/PHB2/ACTA2/PTPRC/SEMA6A/RRAS/PDGFA/IGF1/AKAP12/PDGFRB/PYCARD/CCL2/CCR7	26
BP	GO:0031023	microtubule organizing center organization	15/886	145/18800	0.00353306	0.0528668	0.0441681	SSX2IP/CEP76/NDC80/STIL/UBXN2B/MDM1/PLK4/AURKA/VPS4B/CNTLN/NEK2/GCC2/ARHGEF10/GOLGA2/KAT2A	15
BP	GO:0001909	leukocyte mediated cytotoxicity	14/886	131/18800	0.00353453	0.0528668	0.0441681	CEBPG/ARL8B/CTSG/PTPN6/ICAM1/HLA-G/CTSC/SERPINB9/PTPRC/HLA-F/B2M/CORO1A/IL18/IL7R	14
BP	GO:0007098	centrosome cycle	14/886	131/18800	0.00353453	0.0528668	0.0441681	SSX2IP/CEP76/NDC80/STIL/UBXN2B/MDM1/PLK4/AURKA/VPS4B/CNTLN/NEK2/ARHGEF10/GOLGA2/KAT2A	14
BP	GO:0033077	T cell differentiation in thymus	10/886	78/18800	0.00354073	0.0528668	0.0441681	FZD5/RABL3/CD74/JAG2/PTPRC/ZAP70/B2M/CD3D/IL7R/CCR7	10
BP	GO:0032886	regulation of microtubule-based process	22/886	249/18800	0.00356948	0.0531289	0.0443871	KIF15/GPSM2/CEP76/STIL/GSK3B/MDM1/PLK4/OCLN/CEP70/AURKA/VPS4B/MKKS/SPAST/CKAP2/CAMSAP1/STMN1/MACF1/CLIP1/FAM107A/EML3/KAT2A/RPS3	22
BP	GO:0030520	intracellular estrogen receptor signaling pathway	8/886	54/18800	0.00357873	0.0531289	0.0443871	TP63/MED1/PARP1/KANK2/VPS11/PHB2/DDX17/AR	8
BP	GO:1901653	cellular response to peptide	29/886	361/18800	0.0037352	0.0551366	0.0460644	CA2/ADCY6/INSIG1/CCNA2/GSK3B/JAK2/SLC2A8/PARP1/SMARCC1/SHC1/PIK3C2A/PDE3B/MYO1C/FOXO1/KLF2/ICAM1/RHOQ/IGF1R/CASP4/CYBA/EDNRA/BCAR3/NR4A1/VIM/IGF1/IRS2/CAV1/FYN/RARRES2	29
BP	GO:2000146	negative regulation of cell motility	29/886	361/18800	0.0037352	0.0551366	0.0460644	KRT16/NDRG4/DUSP10/RAP2B/RAP2C/RECK/SEMA6D/WAS/STARD13/PTEN/VCL/CD74/IL27RA/MITF/SP100/TPM1/RRAS/NR2F2/ROBO1/DUSP1/IFITM1/DCN/CLDN5/ARHGDIB/CXCL12/CCL2/APOD/SERPINF1/SFRP1	29
BP	GO:0022411	cellular component disassembly	35/886	460/18800	0.00374608	0.0551405	0.0460677	HK2/ATP13A2/EIF5A2/GSK3B/ATG3/FZD5/LAMP2/VRK1/KIF2C/JMJD4/SH3GL3/VPS4B/CSNK2A2/KIF18B/SPAST/CKAP2/CAMSAP1/STMN1/SMARCC1/MICAL2/ARFIP2/CTSG/LIMA1/LMOD1/GOLGA2/PHB2/IGF1R/MMP2/VPS13C/PLEK/CDK5RAP3/DDR2/WDR45/MMP7/C3	35
BP	GO:0106106	cold-induced thermogenesis	15/886	146/18800	0.003771	0.0551947	0.046113	ELOVL6/IP6K1/JAK2/HADH/SLC25A44/PER2/GNAS/IL18R1/IGF1R/ZNF516/NR1H3/CEBPB/CAV1/DIO2/IL18	15
BP	GO:0120161	regulation of cold-induced thermogenesis	15/886	146/18800	0.003771	0.0551947	0.046113	ELOVL6/IP6K1/JAK2/HADH/SLC25A44/PER2/GNAS/IL18R1/IGF1R/ZNF516/NR1H3/CEBPB/CAV1/DIO2/IL18	15
BP	GO:0019693	ribose phosphate metabolic process	31/886	394/18800	0.00378502	0.0552443	0.0461544	ENO2/PMVK/HK2/ELOVL6/PDK3/ADCY6/PRPS2/DHTKD1/HMGCR/SPHK2/CASK/GNAI3/ACACA/PARP1/PRPS1/PGAM1/NPR2/TPST2/GUCY1A2/PDE4D/AMPD2/PDE8B/PAPSS2/RHOQ/SULT1A2/NT5E/PDE2A/ZBTB20/NME4/IGF1/ACSF2	31
BP	GO:0072311	glomerular epithelial cell differentiation	5/886	23/18800	0.00380493	0.0553793	0.0462672	CD24/IQGAP1/BASP1/EDNRA/PODXL	5
BP	GO:0070374	positive regulation of ERK1 and ERK2 cascade	20/886	220/18800	0.00386367	0.0559805	0.0467695	NDRG4/GPNMB/MFHAS1/TNFRSF11A/SHC1/TEK/PTEN/PDGFRA/CD74/ICAM1/PHB2/ACTA2/PTPRC/PDGFA/IGF1/AKAP12/PDGFRB/PYCARD/CCL2/CCR7	20
BP	GO:0007369	gastrulation	18/886	190/18800	0.00386779	0.0559805	0.0467695	EYA2/AXIN1/EPB41L5/KIF16B/MKKS/COL8A1/ITGB4/ITGA5/LEF1/LRP5L/MMP2/COL4A2/DUSP1/COL5A1/LAMB1/COL5A2/ITGA8/SFRP1	18
BP	GO:0030336	negative regulation of cell migration	28/886	346/18800	0.00391668	0.0564652	0.0471745	KRT16/NDRG4/DUSP10/RAP2B/RAP2C/RECK/SEMA6D/STARD13/PTEN/VCL/CD74/IL27RA/MITF/SP100/TPM1/RRAS/NR2F2/ROBO1/DUSP1/IFITM1/DCN/CLDN5/ARHGDIB/CXCL12/CCL2/APOD/SERPINF1/SFRP1	28
BP	GO:0051223	regulation of protein transport	37/886	495/18800	0.00392634	0.0564652	0.0471745	ATP13A2/RAB11FIP5/INSIG1/GSK3B/JAK2/FZD5/HMGCR/HADH/CLOCK/ADAM9/SMO/SUMO1/CSNK2A2/ENSA/UBL5/PER2/VPS11/GCC2/RAC2/MYO1C/PCSK1/LRP5L/SP100/CEP290/SIDT2/GLUL/APBB1/CD81/PAM/NR1H3/PTGS2/IGF1/IRS2/FYN/ADRA2A/APOD/SFRP1	37
BP	GO:0007044	cell-substrate junction assembly	11/886	92/18800	0.00394474	0.0564652	0.0471745	EPB41L5/ITGB4/TEK/MACF1/PTEN/VCL/TSC1/ITGA5/FAM107A/APOD/SFRP1	11
BP	GO:0051492	regulation of stress fiber assembly	11/886	92/18800	0.00394474	0.0564652	0.0471745	MKKS/STMN1/WAS/TSC1/ARHGEF10/ARAP1/SORBS3/ASAP3/S1PR1/TPM1/SFRP1	11
BP	GO:0072676	lymphocyte migration	13/886	119/18800	0.00401449	0.0567421	0.0474058	PIK3CD/TBX21/IL27RA/ICAM1/S1PR1/ZAP70/ITGAL/PYCARD/JAM2/CXCL12/CCL2/APOD/CCR7	13
BP	GO:0001706	endoderm formation	8/886	55/18800	0.00401868	0.0567421	0.0474058	COL8A1/ITGA5/MMP2/COL4A2/DUSP1/COL5A1/LAMB1/COL5A2	8
BP	GO:0001954	positive regulation of cell-matrix adhesion	8/886	55/18800	0.00401868	0.0567421	0.0474058	GSK3B/EPB41L5/TEK/TSC1/RRAS/EFEMP2/SFRP1/CCR7	8
BP	GO:0051784	negative regulation of nuclear division	8/886	55/18800	0.00401868	0.0567421	0.0474058	FBXO5/MAD2L1/NDC80/CENPF/CCNB1/DYNC1LI1/PSMG2/DUSP1	8
BP	GO:1904645	response to amyloid-beta	8/886	55/18800	0.00401868	0.0567421	0.0474058	GSK3B/PARP1/ICAM1/IGF1R/MMP2/CASP4/IGF1/FYN	8
BP	GO:0032102	negative regulation of response to external stimulus	33/886	429/18800	0.00406413	0.0572282	0.0478119	SUSD4/MFHAS1/DUSP10/F12/CASK/MKKS/MKRN2/SEMA6D/PCBP2/TEK/PTEN/FGR/PDGFRA/RPS19/CD96/AOAH/A2M/HLA-G/SERPINB9/PTPRC/SEMA6A/NT5E/ROBO1/HLA-F/PDGFA/DUSP1/NR1H3/TFPI/IGF1/FYN/SERPING1/CCL2/SERPINF1	33
BP	GO:0007265	Ras protein signal transduction	28/886	347/18800	0.00407544	0.0572324	0.0478154	SSX2IP/FOXM1/GPSM2/CCNA2/CDKN1A/SHOC2/RAP2B/RAP2C/RAB21/RALA/ARFGEF1/STMN1/RABL3/RASGRP2/WAS/KANK2/STARD13/RAC2/DENND3/ARHGEF10/AKAP13/RGL1/RRAS/ROBO1/IGF1/PDGFRB/ADRA2A/ARHGDIB	28
BP	GO:0051056	regulation of small GTPase mediated signal transduction	25/886	299/18800	0.00409725	0.0573837	0.0479418	SSX2IP/FOXM1/ARHGAP11A/ARHGAP19/SHOC2/ABR/ARFGEF1/STMN1/RABL3/ARHGEF9/RACGAP1/GMIP/KANK2/STARD13/TGM2/DENND3/ARHGEF10/ARAP1/AKAP13/ARHGAP12/ROBO1/RHOF/IGF1/PDGFRB/ARHGDIB	25
BP	GO:0032231	regulation of actin filament bundle assembly	12/886	106/18800	0.00419217	0.0585552	0.0489205	MKKS/STMN1/WAS/TSC1/ARHGEF10/ARAP1/SORBS3/ASAP3/S1PR1/PLEK/TPM1/SFRP1	12
BP	GO:0050856	regulation of T cell receptor signaling pathway	7/886	44/18800	0.00420354	0.0585565	0.0489216	MALT1/PTPN6/LGALS3/CD81/TRAT1/RPS3/CCR7	7
BP	GO:0010821	regulation of mitochondrion organization	15/886	148/18800	0.00428623	0.0595488	0.0497507	TMEM14A/ATP13A2/GSK3B/FZD5/AURKA/CSNK2A2/RALA/ACAA2/VPS13C/SLC25A6/PDE2A/DCN/IGF1/CLU/PYCARD	15
BP	GO:0043161	proteasome-mediated ubiquitin-dependent protein catabolic process	32/886	414/18800	0.00430165	0.0596036	0.0497965	FBXO17/BAG5/AMFR/AXIN1/FEM1C/UBXN2B/GSK3B/KCTD2/MTM1/DTL/CLOCK/KEAP1/RMND5B/UBE2A/AURKA/SUMO1/ARMC8/PSMD7/MKRN2/SMARCC1/PCBP2/BIRC2/TBX21/ANAPC5/AUP1/USP5/RNF19A/HECTD3/MAN1A1/CAV1/CLU/FBXL7	32
BP	GO:0072594	establishment of protein localization to organelle	33/886	431/18800	0.00436007	0.0602524	0.0503385	HK2/PEX6/HEATR3/PEX13/E2F3/TIMM44/CDKN1A/JAK2/FZD5/LAMP2/SMO/UBL4A/MED1/SUMO1/CSNK2A2/RALA/UBL5/TIMM13/CCT6A/STK4/VPS11/GCC2/RAC2/PMPCA/PHB2/OXA1L/VPS13C/MAN1A1/NIPBL/PTGS2/TXNIP/CLU/APOD	33
BP	GO:0002679	respiratory burst involved in defense response	4/886	15/18800	0.00440709	0.0604201	0.0504786	DUSP10/PIK3CD/NCF1/RPS19	4
BP	GO:0033147	negative regulation of intracellular estrogen receptor signaling pathway	4/886	15/18800	0.00440709	0.0604201	0.0504786	TP63/KANK2/VPS11/PHB2	4
BP	GO:0051315	attachment of mitotic spindle microtubules to kinetochore	4/886	15/18800	0.00440709	0.0604201	0.0504786	CENPE/NDC80/SEH1L/KIF2C	4
BP	GO:0032496	response to lipopolysaccharide	27/886	333/18800	0.00444406	0.0607667	0.0507681	DUSP10/JAK2/ADAM9/TNFRSF11A/SRR/MALT1/IFNAR1/MAOB/CTSG/CD96/PCSK1/LITAF/KCNJ8/NR1H3/NR4A1/PTGS2/VIM/AKAP12/CEBPB/LOXL1/CSF2RB/PYCARD/DIO2/CCL2/IL18/CD55/CCR7	27
BP	GO:0150116	regulation of cell-substrate junction organization	9/886	68/18800	0.00447349	0.0610085	0.0509702	EPB41L5/TEK/MACF1/PTEN/VCL/TSC1/FAM107A/APOD/SFRP1	9
BP	GO:0008637	apoptotic mitochondrial changes	12/886	107/18800	0.00452481	0.0613861	0.0512857	EYA2/TMEM14A/HK2/BAK1/GSK3B/ATG3/GGCT/ACAA2/SLC25A6/IGF1/CLU/PYCARD	12
BP	GO:1903557	positive regulation of tumor necrosis factor superfamily cytokine production	12/886	107/18800	0.00452481	0.0613861	0.0512857	JAK2/FZD5/SPHK2/NFATC4/SASH3/CYBA/PTPRC/ZBTB20/TWIST1/AKAP12/CLU/PYCARD	12
BP	GO:0072521	purine-containing compound metabolic process	32/886	416/18800	0.00461891	0.061955	0.051761	ENO2/PMVK/HK2/ELOVL6/PDK3/ADCY6/PRPS2/DHTKD1/HMGCR/SPHK2/CASK/GNAI3/ACACA/PARP1/MTHFD1/PRPS1/PGAM1/NPR2/TPST2/GUCY1A2/PDE4D/AMPD2/PDE8B/PAPSS2/RHOQ/SULT1A2/NT5E/PDE2A/ZBTB20/NME4/IGF1/ACSF2	32
BP	GO:0002455	humoral immune response mediated by circulating immunoglobulin	13/886	121/18800	0.00463011	0.061955	0.051761	SUSD4/CR2/PTPN6/C1RL/PTPRC/CD81/CFI/CLU/SERPING1/C1S/CD55/C1R/C3	13
BP	GO:0030282	bone mineralization	13/886	121/18800	0.00463011	0.061955	0.051761	TMEM38B/TUFT1/FGR/KLF10/S1PR1/LTBP3/DDR2/SRGN/PTGS2/TWIST1/IGF1/OSR2/MGP	13
BP	GO:0030879	mammary gland development	14/886	135/18800	0.00463486	0.061955	0.051761	HK2/JAK2/TNFRSF11A/SMO/MED1/LEF1/LRP5L/PHB2/ROBO1/PAM/AR/IRS2/CEBPB/CAV1	14
BP	GO:0044403	biological process involved in symbiotic interaction	24/886	286/18800	0.0046371	0.061955	0.051761	SLC20A2/JAK2/ARL8B/VPS4B/THOC7/FMR1/CHD1/CR2/CD74/ITGA5/CTSG/LEF1/ZBED1/TRIM8/ICAM1/SELPLG/CD81/PPIB/IFITM1/SLC1A5/CAV1/IFITM3/CD55/IFITM2	24
BP	GO:0045582	positive regulation of T cell differentiation	11/886	94/18800	0.00465548	0.061955	0.051761	DUSP10/MALT1/MYB/CD74/LEF1/SASH3/HLA-G/PTPRC/ZAP70/IL18/IL7R	11
BP	GO:0035308	negative regulation of protein dephosphorylation	6/886	34/18800	0.00466989	0.061955	0.051761	MFHAS1/GSK3B/ENSA/TIPRL/LGALS3/PPP1R16B	6
BP	GO:1901976	regulation of cell cycle checkpoint	6/886	34/18800	0.00466989	0.061955	0.051761	MAD2L1/NDC80/CCNB1/DYNC1LI1/WDR76/DUSP1	6
BP	GO:0048608	reproductive structure development	33/886	433/18800	0.00467405	0.061955	0.051761	IRX5/SDC1/BAK1/TP63/E2F8/FZD5/PLK4/MED1/MKKS/STK4/PTEN/PDGFRA/BIRC2/FZD4/LEF1/PTPN6/ERCC1/ARID5B/MMP2/A2M/TNC/NR2F2/BASP1/PDGFA/NIPBL/PTGS2/AR/CDKN1C/PDGFRB/CEBPB/SERPINF1/SFRP1/C3	33
BP	GO:0010038	response to metal ion	28/886	351/18800	0.0047658	0.0628302	0.0524921	NQO1/SDC1/ATP13A2/TF/ADAM9/SUMO1/PARP1/RASGRP2/NFATC4/SEC31A/SLC11A2/MAOB/NCF1/MT1G/LCAT/ERCC1/PCSK1/IQGAP1/CAT/AQP1/PAM/MT1F/B2M/PTGS2/TXNIP/CAV1/SERPINF1/TFF1	28
BP	GO:0046006	regulation of activated T cell proliferation	7/886	45/18800	0.00477965	0.0628302	0.0524921	CD24/IL27RA/LRRC32/RPS3/IGF1/PYCARD/IL18	7
BP	GO:1904646	cellular response to amyloid-beta	7/886	45/18800	0.00477965	0.0628302	0.0524921	GSK3B/PARP1/ICAM1/IGF1R/CASP4/IGF1/FYN	7
BP	GO:0009259	ribonucleotide metabolic process	30/886	384/18800	0.0048059	0.0628302	0.0524921	ENO2/PMVK/HK2/ELOVL6/PDK3/ADCY6/PRPS2/DHTKD1/HMGCR/SPHK2/CASK/GNAI3/ACACA/PARP1/PGAM1/NPR2/TPST2/GUCY1A2/PDE4D/AMPD2/PDE8B/PAPSS2/RHOQ/SULT1A2/NT5E/PDE2A/ZBTB20/NME4/IGF1/ACSF2	30
BP	GO:0050900	leukocyte migration	30/886	384/18800	0.0048059	0.0628302	0.0524921	TNFRSF11A/MOSPD2/PIK3CD/JAM3/RAC2/TBX21/CD74/RPS19/IL27RA/CTSG/IL1R1/ICAM1/LGALS3/PECAM1/S1PR1/SELPLG/ZAP70/ITGAL/CD81/DUSP1/PPIB/FYN/PYCARD/CORO1A/JAM2/CXCL12/CCL2/APOD/RARRES2/CCR7	30
BP	GO:0070371	ERK1 and ERK2 cascade	27/886	335/18800	0.00481263	0.0628302	0.0524921	NDRG4/GPNMB/MFHAS1/DUSP10/TF/YWHAZ/TNFRSF11A/APIP/SHC1/TEK/PTEN/PDGFRA/CD74/PTPN6/ICAM1/PHB2/ACTA2/PTPRC/SEMA6A/RRAS/PDGFA/IGF1/AKAP12/PDGFRB/PYCARD/CCL2/CCR7	27
BP	GO:0060249	anatomical structure homeostasis	26/886	319/18800	0.0048428	0.0630657	0.0526889	SLC2A1/TF/ABCA3/LAMP2/MTM1/TNFRSF11A/SMO/OCLN/ACACA/MKKS/TPP1/SPATA7/JAM3/VCL/SASH3/PECAM1/S1PR1/LTBP3/PIP/B2M/PTGS2/CLDN5/LYZ/CORO1A/JAM2/TFF1	26
BP	GO:0016331	morphogenesis of embryonic epithelium	15/886	150/18800	0.00485742	0.0630978	0.0527157	FZD3/STIL/TP63/EPB41L5/RALA/MTHFD1/STK4/TSC1/LUZP1/KAT2A/JAG2/AR/TWIST1/LAMA5/SFRP1	15
BP	GO:0090307	mitotic spindle assembly	9/886	69/18800	0.00493473	0.0639423	0.0534213	KIF15/KIF4A/VPS4B/STAG2/NEK2/RACGAP1/ARHGEF10/EML3/GOLGA2	9
BP	GO:0014033	neural crest cell differentiation	11/886	95/18800	0.00504703	0.0652347	0.054501	PITX2/KLHL12/SMO/SEMA6D/ANXA6/FRZB/SEMA6A/EDNRA/TWIST1/LAMA5/SFRP1	11
BP	GO:0061458	reproductive system development	33/886	436/18800	0.00518073	0.0667968	0.055806	IRX5/SDC1/BAK1/TP63/E2F8/FZD5/PLK4/MED1/MKKS/STK4/PTEN/PDGFRA/BIRC2/FZD4/LEF1/PTPN6/ERCC1/ARID5B/MMP2/A2M/TNC/NR2F2/BASP1/PDGFA/NIPBL/PTGS2/AR/CDKN1C/PDGFRB/CEBPB/SERPINF1/SFRP1/C3	33
BP	GO:0090066	regulation of anatomical structure size	36/886	487/18800	0.00524588	0.0674693	0.0563679	SLC12A8/ATP13A2/ADCY6/GSK3B/RAB21/MKKS/ARFGEF1/SEMA6D/WAS/PER2/PIK3C2A/DOCK4/MACF1/PTEN/TSC1/HP1BP3/LIMA1/LMOD1/KLF2/MMP2/ACTA2/PLEK/DOCK5/AQP1/SEMA6A/EDNRA/PTGS2/CAV1/ADRA2C/ADRA2A/PYCARD/CORO1A/CXCL12/SLC12A7/IL7R/CCR7	36
BP	GO:0022612	gland morphogenesis	13/886	123/18800	0.00531948	0.0682469	0.0570176	TP63/MED1/TGM2/LRP5L/PHB2/MMP2/TNC/PDGFA/AR/LAMA5/CEBPB/CAV1/SFRP1	13
BP	GO:0001701	in utero embryonic development	30/886	387/18800	0.00536118	0.0684313	0.0571717	ASF1B/RRM2/GABPA/AXIN1/STIL/E2F8/FZD5/PLK4/CCNB1/KEAP1/SMO/EPB41L5/UBE2A/MED1/OTUD7B/NEK2/PALB2/STK4/PDGFRA/LEF1/KLF2/KAT2A/JAG2/NR2F2/EDNRA/AR/TWIST1/IGF1/CDKN1C/CEBPB	30
BP	GO:0035987	endodermal cell differentiation	7/886	46/18800	0.00541325	0.0684313	0.0571717	COL8A1/ITGA5/MMP2/COL4A2/COL5A1/LAMB1/COL5A2	7
BP	GO:0061383	trabecula morphogenesis	7/886	46/18800	0.00541325	0.0684313	0.0571717	MED1/TEK/MMP2/S1PR1/FHL2/TGFBR3/SFRP1	7
BP	GO:0085029	extracellular matrix assembly	7/886	46/18800	0.00541325	0.0684313	0.0571717	LTBP3/MYH11/MFAP4/EFEMP2/LAMB1/FBLN5/PXDN	7
BP	GO:0007095	mitotic G2 DNA damage checkpoint signaling	6/886	35/18800	0.00541573	0.0684313	0.0571717	CDKN1A/DONSON/DTL/TAOK3/UIMC1/CDK5RAP3	6
BP	GO:1903362	regulation of cellular protein catabolic process	22/886	258/18800	0.00542979	0.0684313	0.0571717	BAG5/RGP1/ATP13A2/AXIN1/GSK3B/MTM1/KEAP1/AURKA/SUMO1/CSNK2A2/MKRN2/FMR1/SMARCC1/VPS11/PTEN/USP5/RNF19A/CDK5RAP3/CTSC/CD81/CAV1/CLU	22
BP	GO:1904888	cranial skeletal system development	9/886	70/18800	0.00543203	0.0684313	0.0571717	IRX5/INSIG1/CEP55/TP63/MTHFD1/PDGFRA/NIPBL/EDNRA/TWIST1	9
BP	GO:0051656	establishment of organelle localization	31/886	404/18800	0.00543921	0.0684313	0.0571717	KIF3C/SDC1/GPR143/C17orf75/GPSM2/ATP13A2/MAD2L1/CENPE/ESPL1/NDC80/CENPF/UBXN2B/YWHAZ/SEH1L/KLHL12/KIF2C/SPHK2/CCNB1/CDCA8/VPS4B/MKKS/PARD3/SPAST/TRIP11/PIK3CD/RAC2/FGR/MYO1C/EML3/MYO1F/PTGDS	31
BP	GO:0035148	tube formation	15/886	152/18800	0.00548885	0.0688891	0.0575541	FZD3/STIL/YWHAZ/RALA/MTHFD1/STK4/PIK3CD/TGM2/TSC1/LUZP1/KAT2A/CEP290/TWIST1/PODXL/SFRP1	15
BP	GO:0050000	chromosome localization	10/886	83/18800	0.00554738	0.0691928	0.0578078	CENPE/NDC80/CENPF/SEH1L/KIF2C/CCNB1/CDCA8/VPS4B/EML3/IFFO1	10
BP	GO:0001911	negative regulation of leukocyte mediated cytotoxicity	5/886	25/18800	0.00555765	0.0691928	0.0578078	HLA-G/SERPINB9/PTPRC/HLA-F/IL7R	5
BP	GO:0060343	trabecula formation	5/886	25/18800	0.00555765	0.0691928	0.0578078	TEK/MMP2/FHL2/TGFBR3/SFRP1	5
BP	GO:0033044	regulation of chromosome organization	19/886	212/18800	0.005573	0.0691928	0.0578078	FBXO5/MAD2L1/CENPE/ACTR8/ESPL1/NDC80/CENPF/CCNB1/NCAPH/FEN1/DYNC1LI1/PARP1/NEK2/PSMG2/CCT6A/MPHOSPH8/ANAPC5/ERCC1/DUSP1	19
BP	GO:0002705	positive regulation of leukocyte mediated immunity	14/886	138/18800	0.00562972	0.0691928	0.0578078	FZD5/MALT1/TBX21/SASH3/IL1R1/IL18R1/HLA-G/PTPRC/HLA-F/CD81/B2M/IL18/CD55/C3	14
BP	GO:0006839	mitochondrial transport	17/886	182/18800	0.00565162	0.0691928	0.0578078	EYA2/TMEM14A/HK2/BAK1/TIMM44/GSK3B/FZD5/CSNK2A2/UBL5/SLC25A10/TIMM13/VPS11/RAC2/ACAA2/PMPCA/OXA1L/SLC25A6	17
BP	GO:0002713	negative regulation of B cell mediated immunity	4/886	16/18800	0.00565953	0.0691928	0.0578078	SUSD4/CR2/PTPN6/CD55	4
BP	GO:0002890	negative regulation of immunoglobulin mediated immune response	4/886	16/18800	0.00565953	0.0691928	0.0578078	SUSD4/CR2/PTPN6/CD55	4
BP	GO:0006555	methionine metabolic process	4/886	16/18800	0.00565953	0.0691928	0.0578078	ADI1/MTHFD1/APIP/MTRR	4
BP	GO:0045986	negative regulation of smooth muscle contraction	4/886	16/18800	0.00565953	0.0691928	0.0578078	DOCK4/DOCK5/PTGS2/ADRA2A	4
BP	GO:0050862	positive regulation of T cell receptor signaling pathway	4/886	16/18800	0.00565953	0.0691928	0.0578078	CD81/TRAT1/RPS3/CCR7	4
BP	GO:0016311	dephosphorylation	32/886	422/18800	0.00569162	0.0694217	0.0579991	EYA2/CDKN3/IMPA2/MFHAS1/PPP2R3A/DUSP10/DUSP14/GSK3B/JAK2/MTM1/PFKFB3/NT5DC2/CDC25A/PPP4R1/ENSA/TIPRL/APTX/SYMPK/PTEN/PTPRB/TSC1/PTPN6/LGALS3/IQGAP1/PPP1R16B/PLEK/CDK5RAP3/PTPRC/NT5E/DUSP1/PDGFRB/NUAK1	32
BP	GO:0006470	protein dephosphorylation	24/886	291/18800	0.00573727	0.0697017	0.058233	EYA2/CDKN3/MFHAS1/PPP2R3A/DUSP10/DUSP14/GSK3B/JAK2/MTM1/CDC25A/PPP4R1/ENSA/TIPRL/SYMPK/PTEN/PTPRB/TSC1/PTPN6/LGALS3/PPP1R16B/PTPRC/DUSP1/PDGFRB/NUAK1	24
BP	GO:0048705	skeletal system morphogenesis	20/886	228/18800	0.0057414	0.0697017	0.058233	IRX5/INSIG1/SATB2/MTHFD1/TRIP11/FGR/PDGFRA/ANXA6/PRKRA/GLG1/LRP5L/ARID5B/MMP2/LTBP3/NIPBL/TWIST1/OSR2/CSGALNACT1/SFRP1/MGP	20
BP	GO:2001236	regulation of extrinsic apoptotic signaling pathway	15/886	153/18800	0.00582856	0.0705948	0.0589792	EYA2/GSK3B/FAIM/STK4/PTEN/ICAM1/LGALS3/SP100/PTPRC/AR/IGF1/TNFRSF12A/CAV1/PYCARD/SFRP1	15
BP	GO:0006469	negative regulation of protein kinase activity	19/886	213/18800	0.00585737	0.0706146	0.0589957	CDKN2C/DUSP10/CDKN1A/HMGCR/PTEN/PTPRB/PTPN6/GADD45B/LAX1/CDK5RAP3/ZGPAT/PTPRC/NR2F2/DUSP1/SH3BP5/CDKN1C/CAV1/PYCARD/SFRP1	19
BP	GO:0031669	cellular response to nutrient levels	19/886	213/18800	0.00585737	0.0706146	0.0589957	DSC2/RRAGD/SLC2A1/CDKN1A/SEH1L/LAMP2/DEPDC5/MED1/KANK2/FOLR2/TSC1/KLF10/FAM107A/FOXO1/ITFG2/GLUL/WDR45/NUAK1/SFRP1	19
BP	GO:0010921	regulation of phosphatase activity	10/886	84/18800	0.00603836	0.072628	0.0606778	GSK3B/JAK2/TIPRL/TSC1/LGALS3/PLEK/CDK5RAP3/PTPRC/PDGFRB/NUAK1	10
BP	GO:0001933	negative regulation of protein phosphorylation	27/886	341/18800	0.00607518	0.0727342	0.0607665	GPD1L/CDKN2C/BAK1/DUSP10/CDKN1A/HMGCR/OCLN/PARD3/PTEN/PTPRB/PDE4D/PTPN6/GADD45B/LAX1/CDK5RAP3/ZGPAT/PTPRC/NR2F2/DUSP1/TWIST1/SH3BP5/CDKN1C/CAV1/RASSF2/PYCARD/PMEPA1/SFRP1	27
BP	GO:0031346	positive regulation of cell projection organization	27/886	341/18800	0.00607518	0.0727342	0.0607665	NDRG4/VLDLR/CHODL/EZH2/GSK3B/OCLN/RAB21/RALA/STAU2/FMR1/PLXNA2/SS18L2/MACF1/OBSL1/PARP6/RAC2/FZD4/ARAP1/RHOQ/IGF1R/KAT2A/ROBO1/FYN/ENPP2/CXCL12/SERPINF1/CCR7	27
BP	GO:0002673	regulation of acute inflammatory response	7/886	47/18800	0.00610773	0.0727885	0.0608119	F12/TNFRSF11A/IL6ST/OSMR/PTGS2/CCR7/C3	7
BP	GO:0090279	regulation of calcium ion import	7/886	47/18800	0.00610773	0.0727885	0.0608119	SPHK2/CASK/LGALS3/PDGFRB/FYN/CXCL12/CCL2	7
BP	GO:0031668	cellular response to extracellular stimulus	21/886	245/18800	0.0061351	0.0729474	0.0609447	DSC2/RRAGD/SLC2A1/CDKN1A/SEH1L/LAMP2/GLRX2/DEPDC5/MED1/KANK2/FOLR2/TSC1/KLF10/FAM107A/FOXO1/ITFG2/PTPRC/GLUL/WDR45/NUAK1/SFRP1	21
BP	GO:0001755	neural crest cell migration	8/886	59/18800	0.00620785	0.073476	0.0613863	PITX2/SMO/SEMA6D/ANXA6/SEMA6A/EDNRA/TWIST1/LAMA5	8
BP	GO:0043666	regulation of phosphoprotein phosphatase activity	8/886	59/18800	0.00620785	0.073476	0.0613863	GSK3B/JAK2/TIPRL/TSC1/LGALS3/PTPRC/PDGFRB/NUAK1	8
BP	GO:0043368	positive T cell selection	6/886	36/18800	0.00624507	0.0737486	0.061614	LY9/TBX21/CD74/PTPRC/ZAP70/CD3D	6
BP	GO:0120162	positive regulation of cold-induced thermogenesis	11/886	98/18800	0.00637977	0.0747025	0.062411	ELOVL6/JAK2/HADH/PER2/GNAS/IGF1R/ZNF516/CEBPB/CAV1/DIO2/IL18	11
BP	GO:0150115	cell-substrate junction organization	11/886	98/18800	0.00637977	0.0747025	0.062411	EPB41L5/ITGB4/TEK/MACF1/PTEN/VCL/TSC1/ITGA5/FAM107A/APOD/SFRP1	11
BP	GO:0034341	response to interferon-gamma	14/886	140/18800	0.00638335	0.0747025	0.062411	JAK2/MED1/WAS/CD74/MYO1C/SP100/NR1H3/IFITM1/DAPK1/VIM/HLA-DPA1/CCL2/IFITM3/IFITM2	14
BP	GO:0072073	kidney epithelium development	14/886	140/18800	0.00638335	0.0747025	0.062411	CD24/FOXD1/SDC1/SMO/KANK2/ILK/IQGAP1/PECAM1/CAT/BASP1/EDNRA/LAMA5/PODXL/SFRP1	14
BP	GO:0034504	protein localization to nucleus	24/886	294/18800	0.00649545	0.0754524	0.0630375	HEATR3/ATP13A2/MFHAS1/E2F3/CDKN1A/GSK3B/JAK2/SMO/MED1/SUMO1/PARP1/OTUD7B/SUMO3/CCT6A/STK4/TRIM8/PHB2/SP100/CDK5RAP3/GLUL/PTGS2/TXNIP/FYN/APOD	24
BP	GO:0033143	regulation of intracellular steroid hormone receptor signaling pathway	9/886	72/18800	0.00654212	0.0754524	0.0630375	TP63/CLOCK/MED1/PARP1/KANK2/VPS11/PHB2/AR/SFRP1	9
BP	GO:0050673	epithelial cell proliferation	33/886	443/18800	0.00654528	0.0754524	0.0630375	DUSP10/TP63/THAP1/CASK/SMO/MED1/COL8A1/TEK/PIK3CD/PTEN/PHB2/PPP1R16B/SIDT2/CYBA/GLUL/NR2F2/ROBO1/IGFBP4/B2M/NR4A1/AR/TWIST1/IGF1/CDKN1C/LAMB1/CEBPB/CAV1/OSR2/CXCL12/CCL2/TGFBR3/SERPINF1/SFRP1	33
BP	GO:0008625	extrinsic apoptotic signaling pathway via death domain receptors	10/886	85/18800	0.00656251	0.0754524	0.0630375	GSK3B/FAIM/STK4/PTEN/ICAM1/TNFRSF10B/LGALS3/SP100/DAPK1/SFRP1	10
BP	GO:0034284	response to monosaccharide	18/886	200/18800	0.00657336	0.0754524	0.0630375	PDK3/RAB11FIP5/RMI1/ZNF236/PCSK1/ICAM1/LRP5L/IGF1R/CAT/SIDT2/CYBA/GLUL/ZBTB20/PTGS2/TXNIP/IRS2/ADRA2A/SERPINF1	18
BP	GO:0006517	protein deglycosylation	5/886	26/18800	0.00661863	0.0754524	0.0630375	AMFR/MAN2B1/MAN2A2/MAN1A1/MAN1C1	5
BP	GO:0031954	positive regulation of protein autophosphorylation	5/886	26/18800	0.00661863	0.0754524	0.0630375	GPNMB/RAP2B/RAP2C/PDGFA/RASSF2	5
BP	GO:0036296	response to increased oxygen levels	5/886	26/18800	0.00661863	0.0754524	0.0630375	FOXO1/MMP2/CAT/PDGFRB/CAV1	5
BP	GO:0050857	positive regulation of antigen receptor-mediated signaling pathway	5/886	26/18800	0.00661863	0.0754524	0.0630375	PTPRC/CD81/TRAT1/RPS3/CCR7	5
BP	GO:0060706	cell differentiation involved in embryonic placenta development	5/886	26/18800	0.00661863	0.0754524	0.0630375	E2F8/FZD5/PLK4/STK4/NR2F2	5
BP	GO:0060740	prostate gland epithelium morphogenesis	5/886	26/18800	0.00661863	0.0754524	0.0630375	TP63/MMP2/TNC/AR/SFRP1	5
BP	GO:0007565	female pregnancy	17/886	185/18800	0.00663621	0.0754524	0.0630375	SLC2A1/SPHK2/UBE2A/MED1/RECK/ITGB4/ITGA5/OVGP1/MMP2/RPL29/NR2F2/PAM/PTGS2/AR/IGFBP7/ADRA2A/ARHGDIB	17
BP	GO:0061138	morphogenesis of a branching epithelium	17/886	185/18800	0.00663621	0.0754524	0.0630375	FOXD1/TP63/FZD5/SMO/MED1/NFATC4/STK4/TGM2/LEF1/LRP5L/PHB2/ILK/PDGFA/EDNRA/AR/LAMA5/SFRP1	17
BP	GO:0035296	regulation of tube diameter	14/886	141/18800	0.0067893	0.0768178	0.0641782	ADCY6/MKKS/PER2/PIK3C2A/DOCK4/KLF2/MMP2/ACTA2/DOCK5/EDNRA/PTGS2/CAV1/ADRA2C/ADRA2A	14
BP	GO:0097746	blood vessel diameter maintenance	14/886	141/18800	0.0067893	0.0768178	0.0641782	ADCY6/MKKS/PER2/PIK3C2A/DOCK4/KLF2/MMP2/ACTA2/DOCK5/EDNRA/PTGS2/CAV1/ADRA2C/ADRA2A	14
BP	GO:0010761	fibroblast migration	7/886	48/18800	0.00686653	0.0768178	0.0641782	TNS1/ILK/ARID5B/ACTA2/IQGAP1/DDR2/AKAP12	7
BP	GO:0035305	negative regulation of dephosphorylation	7/886	48/18800	0.00686653	0.0768178	0.0641782	MFHAS1/GSK3B/ENSA/TIPRL/LGALS3/IQGAP1/PPP1R16B	7
BP	GO:0035850	epithelial cell differentiation involved in kidney development	7/886	48/18800	0.00686653	0.0768178	0.0641782	CD24/SMO/ACTA2/IQGAP1/BASP1/EDNRA/PODXL	7
BP	GO:0044818	mitotic G2/M transition checkpoint	7/886	48/18800	0.00686653	0.0768178	0.0641782	CDKN1A/DONSON/DTL/NAE1/TAOK3/UIMC1/CDK5RAP3	7
BP	GO:0043407	negative regulation of MAP kinase activity	8/886	60/18800	0.00687457	0.0768178	0.0641782	DUSP10/HMGCR/PTPN6/LAX1/CDK5RAP3/DUSP1/CAV1/SFRP1	8
BP	GO:0043506	regulation of JUN kinase activity	8/886	60/18800	0.00687457	0.0768178	0.0641782	DUSP10/AXIN1/FZD5/TNFRSF11A/FZD4/TAOK3/RPS3/SFRP1	8
BP	GO:0009991	response to extracellular stimulus	35/886	479/18800	0.00697895	0.0778168	0.0650128	DSC2/NQO1/RRAGD/SLC2A1/BCKDHB/CDKN1A/SEH1L/RMI1/LAMP2/GLRX2/DEPDC5/MED1/ENSA/MKKS/KANK2/FOLR2/TSC1/RPS19/KLF10/FAM107A/FOXO1/ERCC1/PCSK1/IGF1R/KAT2A/A2M/ITFG2/CAT/CYBA/PTPRC/GLUL/WDR45/PTGS2/NUAK1/SFRP1	35
BP	GO:0051099	positive regulation of binding	16/886	171/18800	0.00701194	0.0778639	0.0650522	AMFR/GSK3B/CEBPG/JAK2/EPB41L5/RFNG/PARP1/FMR1/STMN1/STK4/EIF3E/B2M/TWIST1/IGF1/CLDN5/CAV1	16
BP	GO:0030522	intracellular receptor signaling pathway	22/886	264/18800	0.00706825	0.0778639	0.0650522	PDK3/TP63/EZH2/JAK2/CLOCK/MED1/PARP1/KANK2/VPS11/BIRC2/KLF2/PHB2/NR2F2/DDX17/NR1H3/NR4A1/AR/TWIST1/NR2F1/PMEPA1/BIRC3/SFRP1	22
BP	GO:0000097	sulfur amino acid biosynthetic process	4/886	17/18800	0.00712863	0.0778639	0.0650522	ADI1/MTHFD1/APIP/MTRR	4
BP	GO:0036342	post-anal tail morphogenesis	4/886	17/18800	0.00712863	0.0778639	0.0650522	FZD3/AXIN1/TP63/PALB2	4
BP	GO:0038065	collagen-activated signaling pathway	4/886	17/18800	0.00712863	0.0778639	0.0650522	JAK2/COL4A5/COL4A2/DDR2	4
BP	GO:0070206	protein trimerization	4/886	17/18800	0.00712863	0.0778639	0.0650522	CD74/HLA-G/SLC1A5/STEAP4	4
BP	GO:0086103	G protein-coupled receptor signaling pathway involved in heart process	4/886	17/18800	0.00712863	0.0778639	0.0650522	PDE4D/AKAP13/EDNRA/CAV1	4
BP	GO:0090036	regulation of protein kinase C signaling	4/886	17/18800	0.00712863	0.0778639	0.0650522	GPD1L/SPHK2/DGKD/AKAP12	4
BP	GO:0090083	regulation of inclusion body assembly	4/886	17/18800	0.00712863	0.0778639	0.0650522	BAG5/DNAJB1/CLU/SNCAIP	4
BP	GO:0033144	negative regulation of intracellular steroid hormone receptor signaling pathway	6/886	37/18800	0.007163	0.0778639	0.0650522	TP63/CLOCK/KANK2/VPS11/PHB2/SFRP1	6
BP	GO:0046640	regulation of alpha-beta T cell proliferation	6/886	37/18800	0.007163	0.0778639	0.0650522	JAK2/PTPRC/ZAP70/CD81/IL18/CD55	6
BP	GO:0090218	positive regulation of lipid kinase activity	6/886	37/18800	0.007163	0.0778639	0.0650522	TEK/FGR/PDGFRA/CD81/PDGFRB/CCR7	6
BP	GO:0035150	regulation of tube size	14/886	142/18800	0.00721557	0.0782716	0.0653928	ADCY6/MKKS/PER2/PIK3C2A/DOCK4/KLF2/MMP2/ACTA2/DOCK5/EDNRA/PTGS2/CAV1/ADRA2C/ADRA2A	14
BP	GO:0040013	negative regulation of locomotion	30/886	396/18800	0.00735912	0.0795141	0.0664308	KRT16/NDRG4/DUSP10/RAP2B/RAP2C/RECK/SEMA6D/WAS/STARD13/PTEN/VCL/CD74/IL27RA/MITF/SP100/TPM1/SEMA6A/RRAS/NR2F2/ROBO1/DUSP1/IFITM1/DCN/CLDN5/ARHGDIB/CXCL12/CCL2/APOD/SERPINF1/SFRP1	30
BP	GO:1903364	positive regulation of cellular protein catabolic process	15/886	157/18800	0.00736071	0.0795141	0.0664308	AXIN1/GSK3B/KEAP1/AURKA/SUMO1/MKRN2/FMR1/VPS11/PTEN/USP5/RNF19A/CTSC/CD81/CAV1/CLU	15
BP	GO:1901992	positive regulation of mitotic cell cycle phase transition	11/886	100/18800	0.00741149	0.0798965	0.0667504	RRM2/FBXO5/ESPL1/RRM1/STIL/DTL/CCNB1/CDC25A/VPS4B/ANAPC5/PHB2	11
BP	GO:0035264	multicellular organism growth	14/886	143/18800	0.00766287	0.0820806	0.0685751	STIL/RMI1/SMO/MKKS/PALB2/KLF2/ERCC1/ARID5B/KAT2A/NIPBL/PPIB/AR/IGF1/CDKN1C	14
BP	GO:0090257	regulation of muscle system process	21/886	250/18800	0.00766996	0.0820806	0.0685751	DSC2/NMU/TMEM38B/MYL5/SUMO1/PARP1/IL6ST/DOCK4/ANXA6/PDE4D/FOXO1/MYL9/TPM1/CNN1/DOCK5/NR4A1/PTGS2/IGF1/CAV1/ADRA2C/ADRA2A	21
BP	GO:0048872	homeostasis of number of cells	23/886	282/18800	0.00768249	0.0820806	0.0685751	BAK1/MFHAS1/EZH2/CEBPG/JAK2/SMO/MED1/PIK3CD/SLC11A2/JAM3/CD74/RPS19/RPS24/KLF2/SASH3/CDK5RAP3/B2M/FSTL1/RASSF2/CORO1A/TGFBR3/IL7R/CCR7	23
BP	GO:0030850	prostate gland development	7/886	49/18800	0.00769308	0.0820806	0.0685751	TP63/PTEN/MMP2/TNC/AR/SERPINF1/SFRP1	7
BP	GO:0051489	regulation of filopodium assembly	7/886	49/18800	0.00769308	0.0820806	0.0685751	RALA/STAU2/FMR1/ARAP1/RHOQ/PPP1R16B/CCR7	7
BP	GO:0043087	regulation of GTPase activity	28/886	364/18800	0.00772134	0.0822133	0.0686859	ARHGAP11A/RGP1/TBC1D8B/EZH2/GSK3B/ABR/MKKS/ARFGEF1/PLXNA2/STMN1/RASGRP2/GMIP/SGSM2/TGM2/TSC1/ARHGEF10/ARAP1/ASAP3/ARHGAP12/IQGAP1/S1PR1/RGL1/RGS1/BCAR3/PYCARD/CCL2/SFRP1/CCR7	28
BP	GO:0051017	actin filament bundle assembly	15/886	158/18800	0.00779005	0.0825711	0.0689849	MKKS/STMN1/WAS/TSC1/ARHGEF10/LIMA1/ARAP1/FAM107A/SORBS3/ASAP3/S1PR1/PLEK/TPM1/CALD1/SFRP1	15
BP	GO:0002710	negative regulation of T cell mediated immunity	5/886	27/18800	0.00781367	0.0825711	0.0689849	TBX21/HLA-G/PTPRC/HLA-F/IL7R	5
BP	GO:0035924	cellular response to vascular endothelial growth factor stimulus	9/886	74/18800	0.00781852	0.0825711	0.0689849	PIK3CD/PDGFRA/MT1G/MYO1C/SEMA6A/ROBO1/NR4A1/DCN/PDGFRB	9
BP	GO:0045669	positive regulation of osteoblast differentiation	9/886	74/18800	0.00781852	0.0825711	0.0689849	FBXO5/TP63/IL6ST/ILK/DDR2/CEBPD/IFITM1/IGF1/CEBPB	9
BP	GO:0060284	regulation of cell development	36/886	500/18800	0.00785117	0.0827478	0.0691325	CHODL/FZD3/DUSP10/EZH2/GSK3B/FAIM/CLOCK/SMO/AURKA/RAB21/STAU2/RECK/PLXNA2/SS18L2/SEMA6D/IL6ST/NFATC4/PER2/TGM2/MACF1/OBSL1/PARP6/PTEN/VCL/RPS19/NPR2/ILK/FRZB/DOCK5/SEMA6A/ROBO1/B2M/IGF1/CLDN5/CXCL12/SERPINF1	36
BP	GO:2001022	positive regulation of response to DNA damage stimulus	13/886	129/18800	0.00789173	0.083007	0.0693491	EYA2/FOXM1/UBE2V2/YEATS4/CEBPG/PARP1/ING3/FMR1/WAS/SMCHD1/UIMC1/MMS19/RPS3	13
BP	GO:1902105	regulation of leukocyte differentiation	23/886	283/18800	0.00800242	0.0839257	0.0701166	DUSP10/TCTA/PIAS3/MALT1/MYB/LILRB3/TBX21/CD74/KLF10/LEF1/PTPN6/MITF/SASH3/TESC/KAT2A/HLA-G/PTPRC/ZAP70/CEBPB/RASSF2/IL18/SFRP1/IL7R	23
BP	GO:0030518	intracellular steroid hormone receptor signaling pathway	12/886	115/18800	0.00801138	0.0839257	0.0701166	TP63/JAK2/CLOCK/MED1/PARP1/KANK2/VPS11/PHB2/DDX17/AR/PMEPA1/SFRP1	12
BP	GO:0042326	negative regulation of phosphorylation	29/886	382/18800	0.00808783	0.0845561	0.0706432	GPD1L/CDKN2C/BAK1/DUSP10/CDKN1A/DYNLL1/HMGCR/OCLN/PARD3/PTEN/PTPRB/PDE4D/PTPN6/GADD45B/LAX1/CDK5RAP3/ZGPAT/PTPRC/NR2F2/DUSP1/TWIST1/SH3BP5/CDKN1C/IRS2/CAV1/RASSF2/PYCARD/PMEPA1/SFRP1	29
BP	GO:1990845	adaptive thermogenesis	15/886	159/18800	0.00823911	0.0858109	0.0716916	ELOVL6/IP6K1/JAK2/HADH/SLC25A44/PER2/GNAS/IL18R1/IGF1R/ZNF516/NR1H3/CEBPB/CAV1/DIO2/IL18	15
BP	GO:0048771	tissue remodeling	16/886	174/18800	0.00824088	0.0858109	0.0716916	GPNMB/BAK1/TF/TNFRSF11A/TPP1/MITF/LRP5L/MMP2/S1PR1/LTBP3/DDR2/EDNRA/CAV1/RASSF2/IL18/SFRP1	16
BP	GO:0033673	negative regulation of kinase activity	20/886	236/18800	0.0083107	0.0861054	0.0719377	CDKN2C/DUSP10/CDKN1A/HMGCR/PTEN/PTPRB/PTPN6/GADD45B/LAX1/CDK5RAP3/ZGPAT/PTPRC/NR2F2/DUSP1/SH3BP5/CDKN1C/IRS2/CAV1/PYCARD/SFRP1	20
BP	GO:0045104	intermediate filament cytoskeleton organization	10/886	88/18800	0.00834865	0.0861054	0.0719377	KRT13/KRT16/KRT6B/TCHH/PKP1/MTM1/NEFM/MACF1/KRT18/VIM	10
BP	GO:0048864	stem cell development	10/886	88/18800	0.00834865	0.0861054	0.0719377	PITX2/KLHL12/SMO/SEMA6D/ANXA6/PTPRC/SEMA6A/EDNRA/TWIST1/LAMA5	10
BP	GO:0051262	protein tetramerization	10/886	88/18800	0.00834865	0.0861054	0.0719377	RRM2/RRM1/TP63/ALDH9A1/ACACA/APIP/STK4/GOLGA2/OXA1L/B2M	10
BP	GO:0002712	regulation of B cell mediated immunity	8/886	62/18800	0.0083686	0.0861054	0.0719377	SUSD4/TBX21/CR2/IL27RA/PTPN6/PTPRC/CD55/C3	8
BP	GO:0002889	regulation of immunoglobulin mediated immune response	8/886	62/18800	0.0083686	0.0861054	0.0719377	SUSD4/TBX21/CR2/IL27RA/PTPN6/PTPRC/CD55/C3	8
BP	GO:0006605	protein targeting	25/886	317/18800	0.00847452	0.0870229	0.0727042	PEX6/PEX13/TIMM44/YWHAZ/ATG3/FZD5/LAMP2/YWHAQ/UBL4A/CSNK2A2/CHM/PARD3/UBL5/TIMM13/VPS11/GCC2/RAC2/NCF1/PMPCA/MYO1C/VPS13C/MAN1A1/LTBP2/FYN/CLU	25
BP	GO:0002228	natural killer cell mediated immunity	9/886	75/18800	0.00852378	0.0873561	0.0729826	CEBPG/ARL8B/CD96/PTPN6/HLA-G/SERPINB9/HLA-F/CORO1A/IL18	9
BP	GO:0060485	mesenchyme development	24/886	301/18800	0.00858953	0.0875252	0.0731238	ZNF750/FOXD1/PITX2/EZH2/GSK3B/KLHL12/SMO/EPB41L5/SEMA6D/PTEN/ANXA6/LEF1/ACTA2/FRZB/SEMA6A/ROBO1/BASP1/DDX17/EDNRA/TWIST1/LAMA5/PDGFRB/TGFBR3/SFRP1	24
BP	GO:0038084	vascular endothelial growth factor signaling pathway	7/886	50/18800	0.00859081	0.0875252	0.0731238	PIK3CD/PDGFRA/MYO1C/SEMA6A/ROBO1/DCN/PDGFRB	7
BP	GO:2001238	positive regulation of extrinsic apoptotic signaling pathway	7/886	50/18800	0.00859081	0.0875252	0.0731238	STK4/PTEN/PTPRC/TNFRSF12A/CAV1/PYCARD/SFRP1	7
BP	GO:0072006	nephron development	14/886	145/18800	0.00862338	0.0876851	0.0732574	CD24/FOXD1/SMO/TEK/PDGFRA/ILK/ACTA2/IQGAP1/PECAM1/BASP1/EDNRA/LAMA5/PDGFRB/PODXL	14
BP	GO:0060263	regulation of respiratory burst	4/886	18/18800	0.00882876	0.0895981	0.0748557	DUSP10/RAC2/NCF1/RPS19	4
BP	GO:0009117	nucleotide metabolic process	35/886	487/18800	0.00891133	0.0900842	0.0752618	ENO2/PMVK/RRM2/HK2/ELOVL6/PDK3/ADCY6/PRPS2/RRM1/DCTD/DHTKD1/HMGCR/SPHK2/CASK/GNAI3/ACACA/PARP1/MTHFD1/PRPS1/PGAM1/NPR2/TPST2/GUCY1A2/PDE4D/AMPD2/PDE8B/PAPSS2/RHOQ/SULT1A2/NT5E/PDE2A/ZBTB20/NME4/IGF1/ACSF2	35
BP	GO:0010638	positive regulation of organelle organization	35/886	487/18800	0.00891133	0.0900842	0.0752618	SDC1/GPSM2/ESPL1/STIL/GSK3B/PLK4/OCLN/NCAPH/AURKA/FEN1/VPS4B/RALA/NEK2/SPAST/CCT6A/WAS/MPHOSPH8/TEK/CLIP1/TSC1/ARHGEF10/ANAPC5/LMOD1/SORBS3/ERCC1/PLEK/TPM1/WDR45/RPS3/DCN/IGF1/PDGFRB/PYCARD/SFRP1/CCR7	35
BP	GO:0045103	intermediate filament-based process	10/886	89/18800	0.00902018	0.0908395	0.0758928	KRT13/KRT16/KRT6B/TCHH/PKP1/MTM1/NEFM/MACF1/KRT18/VIM	10
BP	GO:0051701	biological process involved in interaction with host	17/886	191/18800	0.00902101	0.0908395	0.0758928	SLC20A2/ARL8B/VPS4B/THOC7/CR2/CD74/ITGA5/TRIM8/ICAM1/SELPLG/CD81/IFITM1/SLC1A5/CAV1/IFITM3/CD55/IFITM2	17
BP	GO:0046718	viral entry into host cell	14/886	146/18800	0.00913803	0.0914461	0.0763996	SLC20A2/CR2/CD74/ITGA5/TRIM8/ICAM1/SELPLG/CD81/IFITM1/SLC1A5/CAV1/IFITM3/CD55/IFITM2	14
BP	GO:0031342	negative regulation of cell killing	5/886	28/18800	0.00915071	0.0914461	0.0763996	HLA-G/SERPINB9/PTPRC/HLA-F/IL7R	5
BP	GO:0060512	prostate gland morphogenesis	5/886	28/18800	0.00915071	0.0914461	0.0763996	TP63/MMP2/TNC/AR/SFRP1	5
BP	GO:1902905	positive regulation of supramolecular fiber organization	16/886	176/18800	0.00915165	0.0914461	0.0763996	OCLN/SPAST/WAS/CLIP1/TSC1/ARHGEF10/LMOD1/SORBS3/PLEK/TPM1/RPS3/EFEMP2/CLU/PYCARD/SFRP1/CCR7	16
BP	GO:0035335	peptidyl-tyrosine dephosphorylation	11/886	103/18800	0.00919753	0.0915857	0.0765162	EYA2/CDKN3/DUSP10/DUSP14/MTM1/CDC25A/PTEN/PTPRB/PTPN6/PTPRC/DUSP1	11
BP	GO:0006949	syncytium formation	8/886	63/18800	0.00920087	0.0915857	0.0765162	TCTA/ADAM9/ERCC1/CD53/PLEKHO1/CD81/MYOF/JAM2	8
BP	GO:2000516	positive regulation of CD4-positive, alpha-beta T cell activation	6/886	39/18800	0.0092848	0.0922444	0.0770666	MALT1/MYB/SASH3/CD81/IL18/CD55	6
BP	GO:0042113	B cell activation	26/886	336/18800	0.00930356	0.0922544	0.0770749	BAK1/EZH2/CDKN1A/CEBPG/TPD52/MALT1/RABL3/PIK3CD/TBX21/CR2/CD74/IL27RA/LEF1/PTPN6/SASH3/ERCC1/PHB2/LAX1/ITFG2/PTPRC/ZAP70/CD81/IRS2/ITM2A/SFRP1/IL7R	26
BP	GO:0052126	movement in host environment	16/886	177/18800	0.00963612	0.0953274	0.0796422	SLC20A2/ARL8B/VPS4B/CR2/CD74/ITGA5/TRIM8/ICAM1/SELPLG/CD81/IFITM1/SLC1A5/CAV1/IFITM3/CD55/IFITM2	16
BP	GO:2000377	regulation of reactive oxygen species metabolic process	14/886	147/18800	0.00967657	0.0953274	0.0796422	FOXM1/HK2/PDK3/CDKN1A/SPHK2/COQ7/GNAI3/RAC2/BIRC2/FOXO1/CYBA/FBLN5/PDGFRB/FYN	14
BP	GO:0061572	actin filament bundle organization	15/886	162/18800	0.00971092	0.0953274	0.0796422	MKKS/STMN1/WAS/TSC1/ARHGEF10/LIMA1/ARAP1/FAM107A/SORBS3/ASAP3/S1PR1/PLEK/TPM1/CALD1/SFRP1	15
BP	GO:0001915	negative regulation of T cell mediated cytotoxicity	3/886	10/18800	0.00975832	0.0953274	0.0796422	HLA-G/PTPRC/IL7R	3
BP	GO:0003253	cardiac neural crest cell migration involved in outflow tract morphogenesis	3/886	10/18800	0.00975832	0.0953274	0.0796422	PITX2/EDNRA/TWIST1	3
BP	GO:1901731	positive regulation of platelet aggregation	3/886	10/18800	0.00975832	0.0953274	0.0796422	JAK2/IL6ST/CTSG	3
BP	GO:2000425	regulation of apoptotic cell clearance	3/886	10/18800	0.00975832	0.0953274	0.0796422	TGM2/CCL2/C3	3
BP	GO:0051261	protein depolymerization	12/886	118/18800	0.00976023	0.0953274	0.0796422	KIF2C/SH3GL3/VPS4B/KIF18B/SPAST/CKAP2/CAMSAP1/STMN1/MICAL2/LIMA1/LMOD1/PLEK	12
BP	GO:0033157	regulation of intracellular protein transport	19/886	224/18800	0.00984164	0.0959421	0.0801559	ATP13A2/INSIG1/GSK3B/JAK2/FZD5/SMO/SUMO1/CSNK2A2/UBL5/VPS11/GCC2/RAC2/MYO1C/SP100/CEP290/CD81/PTGS2/FYN/APOD	19
BP	GO:0060537	muscle tissue development	30/886	405/18800	0.00993877	0.0966644	0.0807593	NDRG4/EYA2/CSRP2/CENPF/MTM1/SMO/MED1/OBSL1/PTEN/PDGFRA/TSC1/LEF1/AKAP13/KAT2A/S1PR1/TPM1/CSRP1/MYH11/NR2F2/DDX17/EDNRA/NR4A1/TWIST1/IGF1/EFEMP2/PDGFRB/CAV1/FHL2/ITGA8/TGFBR3	30
BP	GO:0009746	response to hexose	17/886	193/18800	0.00995294	0.0966644	0.0807593	PDK3/RAB11FIP5/RMI1/ZNF236/PCSK1/ICAM1/LRP5L/IGF1R/SIDT2/CYBA/GLUL/ZBTB20/PTGS2/TXNIP/IRS2/ADRA2A/SERPINF1	17
BP	GO:0030048	actin filament-based movement	13/886	133/18800	0.0100915	0.0969405	0.0809899	DSC2/GPD1L/EPB41L5/SUMO1/WAS/PDE4D/MYO1C/WIPF1/ACTA2/TPM1/KCNJ8/MYO1F/CAV1	13
BP	GO:0061041	regulation of wound healing	13/886	133/18800	0.0100915	0.0969405	0.0809899	F12/CASK/OCLN/ARFGEF1/PTEN/PDGFRA/ACTA2/PDGFA/TFPI/TNFRSF12A/CAV1/ADRA2A/SERPING1	13
BP	GO:0019229	regulation of vasoconstriction	8/886	64/18800	0.0100933	0.0969405	0.0809899	PER2/DOCK4/MMP2/DOCK5/PTGS2/CAV1/ADRA2C/ADRA2A	8
BP	GO:0045670	regulation of osteoclast differentiation	8/886	64/18800	0.0100933	0.0969405	0.0809899	TCTA/PIAS3/LILRB3/KLF10/MITF/CEBPB/RASSF2/SFRP1	8
BP	GO:0048814	regulation of dendrite morphogenesis	8/886	64/18800	0.0100933	0.0969405	0.0809899	GSK3B/TNIK/RAB21/STAU2/SS18L2/NFATC4/OBSL1/PARP6	8
BP	GO:2000781	positive regulation of double-strand break repair	8/886	64/18800	0.0100933	0.0969405	0.0809899	FOXM1/UBE2V2/YEATS4/PARP1/ING3/WAS/SMCHD1/MMS19	8
BP	GO:0050680	negative regulation of epithelial cell proliferation	15/886	163/18800	0.0102452	0.0982174	0.0820567	DUSP10/CASK/MED1/PTEN/PHB2/NR2F2/ROBO1/B2M/AR/CDKN1C/CAV1/CCL2/TGFBR3/SERPINF1/SFRP1	15
BP	GO:0006302	double-strand break repair	22/886	273/18800	0.0102658	0.0982337	0.0820704	FOXM1/ACTR8/UBE2V2/YEATS4/RMI1/SMC6/FEN1/POLA1/PARP1/TDP1/ING3/APTX/PALB2/WAS/POLL/SMCHD1/UIMC1/ERCC1/MMS19/IFFO1/NIPBL/TWIST1	22
BP	GO:0001649	osteoblast differentiation	20/886	241/18800	0.0103421	0.0987821	0.0825286	FBXO5/TP63/GSK3B/SMO/SATB2/IL6ST/LEF1/LRP5L/ILK/CAT/TNC/DDR2/CEBPD/IFITM1/TWIST1/IGF1/CEBPB/FHL2/RASSF2/SFRP1	20
CC	GO:0005925	focal adhesion	58/907	419/19594	7.18954e-14	4.29934e-11	3.57963e-11	CSRP2/ZNF185/EFS/YWHAZ/JAK2/CASK/ADAM9/EPB41L5/YWHAQ/RAB21/RALA/ENAH/PCBP2/ITGB4/TEK/TGM2/RPS10/RAC2/VCL/ANXA6/RPS19/ITGA5/RPL18/LIMA1/TNS1/FAM107A/RPLP1/SORBS3/STX16/RPS9/ASAP3/ICAM1/ILK/CD59/IQGAP1/CAT/TNC/CSRP1/CNN1/DDR2/CYBA/PTPRC/RRAS/TSPAN4/CD81/LMO7/BCAR3/PPIB/B2M/RPS3/VIM/AKAP12/PDGFRB/CAV1/SLA/FHL2/ITGA8/FLRT3	58
CC	GO:0030055	cell-substrate junction	58/907	428/19594	1.81527e-13	5.42766e-11	4.51907e-11	CSRP2/ZNF185/EFS/YWHAZ/JAK2/CASK/ADAM9/EPB41L5/YWHAQ/RAB21/RALA/ENAH/PCBP2/ITGB4/TEK/TGM2/RPS10/RAC2/VCL/ANXA6/RPS19/ITGA5/RPL18/LIMA1/TNS1/FAM107A/RPLP1/SORBS3/STX16/RPS9/ASAP3/ICAM1/ILK/CD59/IQGAP1/CAT/TNC/CSRP1/CNN1/DDR2/CYBA/PTPRC/RRAS/TSPAN4/CD81/LMO7/BCAR3/PPIB/B2M/RPS3/VIM/AKAP12/PDGFRB/CAV1/SLA/FHL2/ITGA8/FLRT3	58
CC	GO:0062023	collagen-containing extracellular matrix	49/907	429/19594	5.43173e-09	1.08272e-06	9.01476e-07	CSTB/F12/CASK/COL8A1/ITGB4/TGM2/ANGPTL2/ANXA6/CTSG/ICAM1/COL4A5/LGALS3BP/MMP2/A2M/LGALS3/COL4A2/LTBP3/TNC/CTSC/SERPINB9/PRELP/BCAM/MFAP4/TGFBI/LTBP2/COL18A1/DCN/EFEMP2/LAMA5/PCOLCE/COL5A1/LAMB1/COL5A2/FBLN5/IGFBP7/LOXL1/CLU/SERPING1/CXCL12/COL15A1/AEBP1/CPA3/SERPINF1/SPARCL1/RARRES2/SFRP1/PXDN/EFEMP1/MGP	49
CC	GO:0042611	MHC protein complex	10/907	25/19594	7.45045e-08	1.11384e-05	9.27385e-06	CD74/HLA-G/HLA-F/B2M/HLA-DPA1/HLA-DQB1/HLA-DQB2/HLA-DPB1/HLA-DMB/HLA-DMA	10
CC	GO:0042613	MHC class II protein complex	8/907	17/19594	3.42252e-07	4.09333e-05	3.40811e-05	CD74/B2M/HLA-DPA1/HLA-DQB1/HLA-DQB2/HLA-DPB1/HLA-DMB/HLA-DMA	8
CC	GO:0034774	secretory granule lumen	34/907	322/19594	6.84083e-06	0.000592184	0.000493052	CSTB/TF/VTI1B/OSTF1/ARMC8/PSMD7/CDC37L1/PGAM1/FGR/VCL/RNASET2/MAN2B1/CYB5R3/CTSG/PPIE/PTPN6/PCSK1/LGALS3BP/A2M/CAT/CEP290/CTSC/SRGN/PDGFA/CRISPLD2/B2M/IGF1/LYZ/CLU/SERPING1/PYCARD/CFD/RARRES2/C3	34
CC	GO:0000775	chromosome, centromeric region	27/907	227/19594	6.93192e-06	0.000592184	0.000493052	MAD2L1/OIP5/CENPE/DYNLT3/NDC80/CENPF/EZH2/SEH1L/DYNLL1/BIRC5/KIF2C/CBX1/CCNB1/ERCC6L/CENPB/SMC6/CENPN/CDCA8/DYNC1LI1/STAG2/CENPO/SUMO3/NEK2/FMR1/CLIP1/CEBPB/RASSF2	27
CC	GO:0060205	cytoplasmic vesicle lumen	34/907	325/19594	8.35477e-06	0.000624519	0.000519975	CSTB/TF/VTI1B/OSTF1/ARMC8/PSMD7/CDC37L1/PGAM1/FGR/VCL/RNASET2/MAN2B1/CYB5R3/CTSG/PPIE/PTPN6/PCSK1/LGALS3BP/A2M/CAT/CEP290/CTSC/SRGN/PDGFA/CRISPLD2/B2M/IGF1/LYZ/CLU/SERPING1/PYCARD/CFD/RARRES2/C3	34
CC	GO:0031983	vesicle lumen	34/907	327/19594	9.52889e-06	0.000626356	0.000521504	CSTB/TF/VTI1B/OSTF1/ARMC8/PSMD7/CDC37L1/PGAM1/FGR/VCL/RNASET2/MAN2B1/CYB5R3/CTSG/PPIE/PTPN6/PCSK1/LGALS3BP/A2M/CAT/CEP290/CTSC/SRGN/PDGFA/CRISPLD2/B2M/IGF1/LYZ/CLU/SERPING1/PYCARD/CFD/RARRES2/C3	34
CC	GO:0016363	nuclear matrix	17/907	109/19594	1.04742e-05	0.000626356	0.000521504	CENPF/LMNB1/YEATS4/KIF4A/CASK/SATB2/POLA1/STAG2/MYB/ARFGEF1/RUNX1T1/PHB2/SRRM1/BASP1/IFFO1/VIM/CEBPB	17
CC	GO:0045120	pronucleus	6/907	13/19594	1.25482e-05	0.000682163	0.000567969	SLC2A1/CCNA2/CENPF/EZH2/CBX1/AURKA	6
CC	GO:0098687	chromosomal region	36/907	366/19594	1.79578e-05	0.000894895	0.000745089	MAD2L1/OIP5/CENPE/DYNLT3/NDC80/CENPF/EZH2/SEH1L/DYNLL1/BIRC5/KIF2C/CBX1/CCNB1/ERCC6L/CENPB/SMC6/FEN1/CENPN/CDCA8/DYNC1LI1/STAG2/PARP1/CENPO/ATF7/SUMO3/NEK2/THOC7/FMR1/CLIP1/SMCHD1/CHD4/ERCC1/SSB/SP100/CEBPB/RASSF2	36
CC	GO:0012507	ER to Golgi transport vesicle membrane	12/907	62/19594	2.28896e-05	0.00105292	0.000876661	VTI1B/KLHL12/SEC31A/CD74/CD59/HLA-G/HLA-F/B2M/HLA-DPA1/HLA-DQB1/HLA-DQB2/HLA-DPB1	12
CC	GO:0000779	condensed chromosome, centromeric region	20/907	156/19594	3.58161e-05	0.00152986	0.00127376	MAD2L1/CENPE/DYNLT3/NDC80/CENPF/SEH1L/DYNLL1/BIRC5/KIF2C/CCNB1/ERCC6L/CENPB/CENPN/DYNC1LI1/CENPO/SUMO3/NEK2/CLIP1/CEBPB/RASSF2	20
CC	GO:0005819	spindle	37/907	402/19594	5.79802e-05	0.00231148	0.00192454	KIF15/FBXO5/GPSM2/MAD2L1/CENPE/SHCBP1/ESPL1/DYNLT3/CENPF/UBXN2B/DYNLL1/VRK1/BIRC5/KIF2C/CBX1/KIF4A/PLK4/CCNB1/ARL8B/AURKA/SMC6/KIF16B/CDCA8/DYNC1LI1/VPS4B/KIF18B/STAG2/NEK2/SPAST/CKAP2/RACGAP1/ANAPC5/EML3/GOLGA2/MMS19/TRAT1/RPS3	37
CC	GO:0034399	nuclear periphery	17/907	127/19594	7.84982e-05	0.00293387	0.00244274	CENPF/LMNB1/YEATS4/KIF4A/CASK/SATB2/POLA1/STAG2/MYB/ARFGEF1/RUNX1T1/PHB2/SRRM1/BASP1/IFFO1/VIM/CEBPB	17
CC	GO:0030134	COPII-coated ER to Golgi transport vesicle	14/907	94/19594	0.000103736	0.00353646	0.00294445	VTI1B/KLHL12/SEC31A/CD74/GOLGA2/CD59/HLA-G/CTSC/HLA-F/B2M/HLA-DPA1/HLA-DQB1/HLA-DQB2/HLA-DPB1	14
CC	GO:0030669	clathrin-coated endocytic vesicle membrane	12/907	72/19594	0.000106449	0.00353646	0.00294445	TF/FZD5/SLC2A8/CD74/FZD4/TGOLN2/HLA-DPA1/HLA-DQB1/HLA-DQB2/HLA-DPB1/CD3D/IL7R	12
CC	GO:0005604	basement membrane	14/907	95/19594	0.000116568	0.00366884	0.00305468	CASK/COL8A1/ITGB4/COL4A5/COL4A2/TGFBI/COL18A1/EFEMP2/LAMA5/COL5A1/LAMB1/LOXL1/COL15A1/SERPINF1	14
CC	GO:0000776	kinetochore	18/907	146/19594	0.000143798	0.00429957	0.00357982	MAD2L1/CENPE/DYNLT3/NDC80/CENPF/SEH1L/DYNLL1/BIRC5/KIF2C/CCNB1/ERCC6L/CENPN/DYNC1LI1/CENPO/SUMO3/NEK2/CLIP1/RASSF2	18
CC	GO:0030662	coated vesicle membrane	20/907	176/19594	0.000194635	0.00554245	0.00461464	TF/VTI1B/FZD5/KLHL12/SLC2A8/SEC31A/KDELR1/CD74/FZD4/CD59/TGOLN2/HLA-G/HLA-F/B2M/HLA-DPA1/HLA-DQB1/HLA-DQB2/HLA-DPB1/CD3D/IL7R	20
CC	GO:0001726	ruffle	20/907	177/19594	0.000210101	0.00571093	0.00475492	MTM1/EPB41L5/RASGRP2/MACF1/ARFIP2/CLIP1/FGR/ITGA5/LIMA1/MYO1C/FAM107A/ASAP3/WIPF1/TESC/IQGAP1/PLEK/TPM1/PLEKHO1/RPS3/PODXL	20
CC	GO:0005884	actin filament	15/907	113/19594	0.000223118	0.00580108	0.00482998	KEAP1/WAS/TEK/JAM3/RAC2/TSC1/LMOD1/MYO1C/TPM2/RHOQ/WIPF1/IQGAP1/TPM1/FYN/CORO1A	15
CC	GO:0030666	endocytic vesicle membrane	21/907	194/19594	0.000268123	0.0059384	0.00494431	TF/FZD5/LAMP2/SMO/SLC2A8/RAC2/CD74/FZD4/TGOLN2/HLA-G/CYBA/HLA-F/B2M/HLA-DPA1/HLA-DQB1/CAV1/HLA-DQB2/HLA-DPB1/CORO1A/CD3D/IL7R	21
CC	GO:0071556	integral component of lumenal side of endoplasmic reticulum membrane	7/907	29/19594	0.000283653	0.0059384	0.00494431	CD74/HLA-G/HLA-F/HLA-DPA1/HLA-DQB1/HLA-DQB2/HLA-DPB1	7
CC	GO:0098553	lumenal side of endoplasmic reticulum membrane	7/907	29/19594	0.000283653	0.0059384	0.00494431	CD74/HLA-G/HLA-F/HLA-DPA1/HLA-DQB1/HLA-DQB2/HLA-DPB1	7
CC	GO:0005788	endoplasmic reticulum lumen	29/907	311/19594	0.000284632	0.0059384	0.00494431	TF/DBI/COL8A1/RNASET2/COL4A5/TGOLN2/COL4A2/GANAB/TNC/CTSC/PNPLA2/PDGFA/IGFBP4/PRSS23/PPIB/B2M/PTGS2/COL18A1/COL5A1/LAMB1/FSTL1/COL5A2/MXRA8/IGFBP7/CLU/SERPING1/COL15A1/SPARCL1/C3	29
CC	GO:0030139	endocytic vesicle	31/907	342/19594	0.000293956	0.0059384	0.00494431	RAB11FIP5/TF/HSPH1/FZD5/LAMP2/SMO/OCLN/SLC2A8/RALA/WAS/VPS11/RAC2/NCF1/CD74/FZD4/MYO1C/TGOLN2/HLA-G/CYBA/HLA-F/B2M/VIM/HLA-DPA1/DYSF/HLA-DQB1/CAV1/HLA-DQB2/HLA-DPB1/CORO1A/CD3D/IL7R	31
CC	GO:0001741	XY body	5/907	14/19594	0.000296533	0.0059384	0.00494431	PLK4/UBE2A/SUMO1/SMARCC1/BIRC2	5
CC	GO:0098857	membrane microdomain	30/907	327/19594	0.000297913	0.0059384	0.00494431	CD24/ENO2/SLC2A1/JAK2/LAMP2/SMO/RAP2B/GNAI3/IL6ST/TPP1/TEK/BIRC2/MYO1C/ICAM1/RHOQ/IGF1R/PECAM1/S1PR1/SELPLG/PTPRC/ZAP70/EFHD2/TFPI/PTGS2/CAV1/FYN/MYOF/PODXL/CD55/BIRC3	30
CC	GO:0000803	sex chromosome	7/907	30/19594	0.000355328	0.00685439	0.00570696	PLK4/UBE2A/SMC6/SUMO1/SMARCC1/BIRC2/SMCHD1	7
CC	GO:0010369	chromocenter	5/907	15/19594	0.000427906	0.00799648	0.00665787	OIP5/SOX30/CBX1/CDCA8/FMR1	5
CC	GO:0070820	tertiary granule	18/907	164/19594	0.000606535	0.0108292	0.00901642	CSTB/PKP1/DYNLL1/LAMP2/RAP2B/RAP2C/DYNC1LI1/ARMC8/PTPRB/FPR1/PTPN6/CD53/CD59/LGALS3/CYBA/B2M/LYZ/CD55	18
CC	GO:0045121	membrane raft	29/907	326/19594	0.000615709	0.0108292	0.00901642	CD24/ENO2/SLC2A1/JAK2/SMO/RAP2B/GNAI3/IL6ST/TPP1/TEK/BIRC2/MYO1C/ICAM1/RHOQ/IGF1R/PECAM1/S1PR1/SELPLG/PTPRC/ZAP70/EFHD2/TFPI/PTGS2/CAV1/FYN/MYOF/PODXL/CD55/BIRC3	29
CC	GO:0022626	cytosolic ribosome	13/907	102/19594	0.00084844	0.0144962	0.0120695	RPS23/RPS10/RPS19/RPL18/RPS24/RPL23A/RPLP1/RPS9/RPL27A/RPL29/RPS27/RPS3/APOD	13
CC	GO:0005911	cell-cell junction	39/907	497/19594	0.000956762	0.0152722	0.0127156	DSC2/DSG3/SSX2IP/SLC2A1/PKP1/LIN7B/FZD5/PERP/CASK/RAP2B/OCLN/EPB41L5/RAP2C/PARD3/WAS/TEK/SYMPK/OBSL1/JAM3/VCL/ITGA5/TMEM204/FZD4/GJA4/PTPN6/CD53/IQGAP1/PECAM1/PLXDC1/ZAP70/KRT18/PMP22/CLDN5/MXRA8/PODXL/CORO1A/JAM2/FLRT3/PDZD2	39
CC	GO:0098576	lumenal side of membrane	7/907	35/19594	0.000959397	0.0152722	0.0127156	CD74/HLA-G/HLA-F/HLA-DPA1/HLA-DQB1/HLA-DQB2/HLA-DPB1	7
CC	GO:0045334	clathrin-coated endocytic vesicle	12/907	91/19594	0.000979139	0.0152722	0.0127156	TF/FZD5/SLC2A8/CD74/FZD4/TGOLN2/HLA-DPA1/HLA-DQB1/HLA-DQB2/HLA-DPB1/CD3D/IL7R	12
CC	GO:0031252	cell leading edge	34/907	416/19594	0.000996011	0.0152722	0.0127156	SSX2IP/BSPRY/MTM1/OCLN/EPB41L5/ENAH/RASGRP2/ITGB4/MACF1/ARFIP2/RAC2/CLIP1/FGR/TSC1/ITGA5/LIMA1/MYO1C/FAM107A/ASAP3/WIPF1/ILK/TESC/ACTA2/IQGAP1/PLEK/TPM1/PLEKHO1/ARHGEF6/APBB1/RPS3/VIM/PODXL/CORO1A/ITGA8	34
CC	GO:0030135	coated vesicle	26/907	290/19594	0.00102701	0.0153539	0.0127836	TF/VTI1B/FZD5/KLHL12/SLC2A8/SEC31A/KDELR1/PACS1/PIK3C2A/VPS11/CD74/FZD4/GOLGA2/CD59/TGOLN2/HLA-G/CTSC/HLA-F/B2M/DENND1C/HLA-DPA1/HLA-DQB1/HLA-DQB2/HLA-DPB1/CD3D/IL7R	26
CC	GO:0005765	lysosomal membrane	33/907	404/19594	0.00118477	0.0168688	0.014045	VLDLR/GPR143/ATP13A2/ABCA3/SEH1L/VTI1B/LAMP2/SPHK2/ARL8B/OCLN/DEPDC5/SLC2A8/GNAI3/SLC11A2/VPS11/ANXA6/CD74/FPR1/LITAF/ITFG2/SLC29A3/SIDT2/HLA-F/IFITM1/HLA-DPA1/HLA-DQB1/HLA-DQB2/HLA-DPB1/HLA-DMB/IFITM3/IFITM2/HLA-DMA/SLC46A3	33
CC	GO:0098852	lytic vacuole membrane	33/907	404/19594	0.00118477	0.0168688	0.014045	VLDLR/GPR143/ATP13A2/ABCA3/SEH1L/VTI1B/LAMP2/SPHK2/ARL8B/OCLN/DEPDC5/SLC2A8/GNAI3/SLC11A2/VPS11/ANXA6/CD74/FPR1/LITAF/ITFG2/SLC29A3/SIDT2/HLA-F/IFITM1/HLA-DPA1/HLA-DQB1/HLA-DQB2/HLA-DPB1/HLA-DMB/IFITM3/IFITM2/HLA-DMA/SLC46A3	33
CC	GO:0030496	midbody	20/907	203/19594	0.00122363	0.017017	0.0141684	SLC2A1/CENPE/SHCBP1/URB2/CENPF/CEP55/BIRC5/KIF4A/KEAP1/ARL8B/AURKA/GNAI3/CDCA8/VPS4B/RALA/NEK2/SPAST/RACGAP1/EML3/IQGAP1	20
CC	GO:0034451	centriolar satellite	13/907	107/19594	0.00132977	0.0180728	0.0150474	SSX2IP/RAB11FIP5/CEP55/KLHL12/KEAP1/TEK/RBM39/CEP290/KRT18/TRAT1/DYSF/PODXL/PDZD2	13
CC	GO:0042470	melanosome	13/907	109/19594	0.00157729	0.0203639	0.016955	GPNMB/SLC2A1/GPR143/YWHAZ/TPP1/SGSM2/ANXA6/SYTL2/GANAB/MYH11/PPIB/SLC1A5/SERPINF1	13
CC	GO:0048770	pigment granule	13/907	109/19594	0.00157729	0.0203639	0.016955	GPNMB/SLC2A1/GPR143/YWHAZ/TPP1/SGSM2/ANXA6/SYTL2/GANAB/MYH11/PPIB/SLC1A5/SERPINF1	13
CC	GO:0030176	integral component of endoplasmic reticulum membrane	17/907	164/19594	0.00160051	0.0203639	0.016955	ELOVL6/DHCR7/INSIG1/AMFR/PORCN/BNIP1/CD74/PIGT/AUP1/DPAGT1/HLA-G/HLA-F/B2M/HLA-DPA1/HLA-DQB1/HLA-DQB2/HLA-DPB1	17
CC	GO:0043218	compact myelin	4/907	12/19594	0.00167491	0.0208666	0.0173735	JAM3/PTEN/PMP22/CLDN5	4
CC	GO:0000793	condensed chromosome	23/907	255/19594	0.0018022	0.0219942	0.0183123	MAD2L1/CENPE/DYNLT3/MKI67/NDC80/CENPF/SEH1L/DYNLL1/BIRC5/KIF2C/CCNB1/ERCC6L/CENPB/SMC6/CENPN/DYNC1LI1/STAG2/CENPO/SUMO3/NEK2/CLIP1/CEBPB/RASSF2	23
CC	GO:0031902	late endosome membrane	16/907	152/19594	0.00184901	0.0221142	0.0184122	ATP13A2/ABCA3/VTI1B/LAMP2/OSBPL11/ARL8B/VPS4B/SLC11A2/VPS11/ANXA6/LITAF/SLC29A3/HLA-DMB/IFITM3/IFITM2/HLA-DMA	16
CC	GO:0015629	actin cytoskeleton	38/907	499/19594	0.00188708	0.0221269	0.0184228	SLC2A1/ZNF185/MYL5/CASK/KEAP1/ACACA/WAS/TEK/MACF1/JAM3/RAC2/FGR/VCL/TSC1/TTC17/LIMA1/LMOD1/MYO1C/FAM107A/LSP1/TPM2/AKAP13/RHOQ/MYL9/WIPF1/ILK/ACTA2/IQGAP1/TPM1/DDR2/CYBA/MYH11/CALD1/MYO1F/DAPK1/CLDN5/FYN/CORO1A	38
CC	GO:0031227	intrinsic component of endoplasmic reticulum membrane	17/907	172/19594	0.00266057	0.0305965	0.0254747	ELOVL6/DHCR7/INSIG1/AMFR/PORCN/BNIP1/CD74/PIGT/AUP1/DPAGT1/HLA-G/HLA-F/B2M/HLA-DPA1/HLA-DQB1/HLA-DQB2/HLA-DPB1	17
CC	GO:0098644	complex of collagen trimers	5/907	22/19594	0.00286537	0.03233	0.026918	COL8A1/COL4A5/COL4A2/COL5A1/COL5A2	5
CC	GO:0005775	vacuolar lumen	17/907	174/19594	0.00300177	0.0332419	0.0276772	SDC1/ATP13A2/LAMP2/TPP1/RNASET2/MAN2B1/CYB5R3/CD74/CTSG/MAN2B2/CTSC/PRELP/DCN/PDGFRB/LYZ/PYCARD/C3	17
CC	GO:0022627	cytosolic small ribosomal subunit	7/907	43/19594	0.00333547	0.0362656	0.0301948	RPS23/RPS10/RPS19/RPS24/RPS9/RPS27/RPS3	7
CC	GO:0005791	rough endoplasmic reticulum	10/907	79/19594	0.003426	0.0364798	0.0303731	TP63/F12/CDKAL1/RPS23/NCF1/RPL18/RPN2/PCSK1/GLUL/PTGDS	10
CC	GO:0005774	vacuolar membrane	34/907	449/19594	0.00347717	0.0364798	0.0303731	VLDLR/GPR143/ATP13A2/ABCA3/SEH1L/VTI1B/LAMP2/SPHK2/ARL8B/OCLN/DEPDC5/SLC2A8/GNAI3/SLC11A2/VPS11/ANXA6/CD74/RPN2/FPR1/LITAF/ITFG2/SLC29A3/SIDT2/HLA-F/IFITM1/HLA-DPA1/HLA-DQB1/HLA-DQB2/HLA-DPB1/HLA-DMB/IFITM3/IFITM2/HLA-DMA/SLC46A3	34
CC	GO:0009897	external side of plasma membrane	34/907	455/19594	0.00427055	0.0439533	0.0365955	CD24/SDC1/TF/ADAM9/TNFRSF11A/IL6ST/LY9/PDGFRA/FOLR2/CD74/IL27RA/ITGA5/IL1R1/ICAM1/CD59/BTN3A1/S1PR1/HLA-G/PTPRC/OSMR/BCAM/NT5E/CLEC10A/HLA-F/ITGAL/B2M/LIFR/CSF2RB/CD3D/CXCL12/ITGA8/TGFBR3/IL7R/CCR7	34
CC	GO:0001533	cornified envelope	7/907	45/19594	0.00433653	0.0439533	0.0365955	SPRR1A/IVL/SPRR1B/DSC2/DSG3/TCHH/PKP1	7
CC	GO:0061695	transferase complex, transferring phosphorus-containing groups	22/907	259/19594	0.00463077	0.0461534	0.0384273	PRPS2/CCNA2/CDKN1A/CKS2/CCNB1/CKS1B/POLE2/CCNO/POLA1/CCNJ/POLR2D/RPRD2/PARD3/PRPS1/PIK3C2A/PIK3CD/GTF2A2/MMS19/IGF1R/KAT2A/DAPK1/PYCARD	22
CC	GO:0005923	bicellular tight junction	13/907	124/19594	0.00491862	0.0482186	0.0401468	LIN7B/FZD5/RAP2B/OCLN/RAP2C/PARD3/SYMPK/JAM3/PLXDC1/PMP22/CLDN5/MXRA8/JAM2	13
CC	GO:0030057	desmosome	5/907	25/19594	0.0051538	0.048434	0.0403261	DSC2/DSG3/PKP1/PERP/JAM3	5
CC	GO:0032587	ruffle membrane	11/907	97/19594	0.00518357	0.048434	0.0403261	EPB41L5/RASGRP2/MACF1/FGR/ITGA5/FAM107A/TESC/PLEK/TPM1/PLEKHO1/RPS3	11
CC	GO:0043202	lysosomal lumen	11/907	97/19594	0.00518357	0.048434	0.0403261	SDC1/ATP13A2/LAMP2/TPP1/RNASET2/MAN2B1/CD74/MAN2B2/PRELP/DCN/PDGFRB	11
CC	GO:0030665	clathrin-coated vesicle membrane	12/907	111/19594	0.00528821	0.0486515	0.0405073	TF/FZD5/SLC2A8/CD74/FZD4/TGOLN2/HLA-DPA1/HLA-DQB1/HLA-DQB2/HLA-DPB1/CD3D/IL7R	12
CC	GO:0016607	nuclear speck	31/907	411/19594	0.00541134	0.04903	0.0408224	OIP5/DUSP10/CRNKL1/MOCS2/FIBP/PIAS3/GPATCH2/RFXAP/SMC6/BCAS2/SUMO1/RBM8A/POLR2D/THOC7/TRIP11/SURF2/RBM19/NFATC4/HP1BP3/PPIE/FAM107A/THRAP3/ZNF638/RBM39/SRRM1/PPP1R16B/BASP1/DDX17/APBB1/SF3B1/AR	31
CC	GO:0030667	secretory granule membrane	25/907	312/19594	0.00562623	0.0502162	0.04181	PKP1/ABCA3/DYNLL1/LAMP2/RAP2B/RAP2C/DYNC1LI1/MOSPD2/TRIP11/LILRB3/PTPRB/FPR1/CD53/CD59/VPS13C/LGALS3/IQGAP1/PECAM1/CYBA/PTPRC/ITGAL/PAM/RHOF/CAV1/CD55	25
CC	GO:0051233	spindle midzone	6/907	36/19594	0.0057318	0.0504061	0.0419681	CENPE/ARL8B/AURKA/CDCA8/KIF18B/RACGAP1	6
CC	GO:1902554	serine/threonine protein kinase complex	11/907	99/19594	0.00604558	0.052395	0.0436241	CCNA2/CDKN1A/CKS2/CCNB1/CKS1B/CCNO/CCNJ/PARD3/MMS19/DAPK1/PYCARD	11
CC	GO:0031901	early endosome membrane	16/907	172/19594	0.00628619	0.053702	0.0447123	GPNMB/RAB11FIP5/VTI1B/SLC9A6/FZD5/SH3GL3/KIF16B/RAB21/LITAF/HLA-G/HLA-F/B2M/CAV1/STEAP4/IFITM3/PMEPA1	16
CC	GO:1902911	protein kinase complex	12/907	115/19594	0.00699736	0.058135	0.0484032	CCNA2/CDKN1A/CKS2/CCNB1/CKS1B/CCNO/CCNJ/PARD3/MMS19/IGF1R/DAPK1/PYCARD	12
CC	GO:0000307	cyclin-dependent protein kinase holoenzyme complex	7/907	49/19594	0.00699954	0.058135	0.0484032	CCNA2/CDKN1A/CKS2/CCNB1/CKS1B/CCNO/CCNJ	7
CC	GO:0072686	mitotic spindle	15/907	160/19594	0.0074581	0.0610951	0.0508678	GPSM2/MAD2L1/CENPE/ESPL1/DYNLT3/DYNLL1/AURKA/SMC6/KIF18B/STAG2/RACGAP1/EML3/GOLGA2/TRAT1/RPS3	15
CC	GO:0070160	tight junction	13/907	132/19594	0.00825611	0.0666043	0.0554547	LIN7B/FZD5/RAP2B/OCLN/RAP2C/PARD3/SYMPK/JAM3/PLXDC1/PMP22/CLDN5/MXRA8/JAM2	13
CC	GO:0072562	blood microparticle	14/907	147/19594	0.00835338	0.0666043	0.0554547	SLC2A1/TF/YWHAZ/DNPEP/ZBTB38/LGALS3BP/A2M/C1RL/CFB/CLU/SERPING1/C1S/C1R/C3	14
CC	GO:0016605	PML body	11/907	105/19594	0.00931997	0.0733335	0.0610574	MKNK2/THAP1/SMC6/SUMO1/SUMO3/PTEN/EIF3E/ZBED1/TRIM8/SP100/BASP1	11
CC	GO:0043025	neuronal cell body	34/907	482/19594	0.00999491	0.0776228	0.0646288	ENO2/NQO1/FZD3/ATP13A2/DNAJB1/AMFR/NDUFS7/VTI1B/FZD5/GLRX2/SRR/AURKA/STAU2/RBM8A/NPFF/FMR1/IL6ST/NCF1/TBX21/PDE1A/PCSK1/IGF1R/PLXDC1/CYBA/GLUL/PAM/AKAP12/ADRA2A/NDN/PYCARD/ITGA8/APOD/SERPINF1/SNCAIP	34
CC	GO:0071007	U2-type catalytic step 2 spliceosome	5/907	30/19594	0.0114272	0.0876086	0.0729429	CRNKL1/BCAS2/SNRPG/SNRPD1/PPIE	5
CC	GO:0005874	microtubule	31/907	435/19594	0.0117775	0.0890297	0.0741261	KIF15/HOOK1/KIF3C/CENPE/DYNLT3/HSPH1/RUSC1/DYNLL1/MDM1/BIRC5/KIF2C/KIF4A/WDR47/AURKA/KIF16B/DYNC1LI1/KIF18B/STAU2/NEK2/SPAST/CKAP2/CAMSAP1/STMN1/CCT6A/RACGAP1/MACF1/CLIP1/EML3/GOLGA2/IQGAP1/CDK5RAP3	31
CC	GO:0031093	platelet alpha granule lumen	8/907	67/19594	0.0119103	0.0890297	0.0741261	VTI1B/A2M/SRGN/PDGFA/IGF1/CLU/SERPING1/CFD	8
CC	GO:0101002	ficolin-1-rich granule	16/907	185/19594	0.0122437	0.0899754	0.0749135	CSTB/PKP1/DYNLL1/LAMP2/OSTF1/DYNC1LI1/PSMD7/PGAM1/VCL/PPIE/FPR1/LGALS3/CAT/CRISPLD2/CD55/CFD	16
CC	GO:0099091	postsynaptic specialization, intracellular component	3/907	11/19594	0.0123378	0.0899754	0.0749135	TNIK/SH3GL3/SRGN	3
CC	GO:0005770	late endosome	22/907	283/19594	0.0125274	0.0902575	0.0751484	ATP13A2/TF/ABCA3/VTI1B/LAMP2/MTM1/OSBPL11/ARL8B/IFNAR1/VPS4B/SLC11A2/VPS11/ANXA6/CD74/LITAF/SDF4/SLC29A3/DYSF/HLA-DMB/IFITM3/IFITM2/HLA-DMA	22
CC	GO:0140534	endoplasmic reticulum protein-containing complex	12/907	125/19594	0.0131853	0.0938671	0.0781537	ELOVL6/PIGA/INSIG1/AMFR/SPTLC2/PIGC/RPN2/PIGT/AUP1/GANAB/PPIB/B2M	12
CC	GO:0098636	protein complex involved in cell adhesion	6/907	43/19594	0.0136568	0.0957592	0.0797291	ITGB4/JAM3/ITGA5/ITGAL/JAM2/ITGA8	6
CC	GO:0001725	stress fiber	8/907	69/19594	0.0140917	0.0957592	0.0797291	TEK/LIMA1/FAM107A/MYL9/ILK/ACTA2/TPM1/CYBA	8
CC	GO:0015935	small ribosomal subunit	8/907	69/19594	0.0140917	0.0957592	0.0797291	RPS23/RPS10/RPS19/MRPS18B/RPS24/RPS9/RPS27/RPS3	8
CC	GO:0097517	contractile actin filament bundle	8/907	69/19594	0.0140917	0.0957592	0.0797291	TEK/LIMA1/FAM107A/MYL9/ILK/ACTA2/TPM1/CYBA	8
CC	GO:0042827	platelet dense granule	4/907	21/19594	0.0145385	0.0976854	0.0813328	LAMP2/CDC37L1/LGALS3BP/RARRES2	4
MF	GO:0019838	growth factor binding	24/895	139/18410	5.73172e-08	5.22733e-05	4.80861e-05	FIBP/IL6ST/SHC1/ITGB4/PDGFRA/RPS19/GLG1/IL1R1/IGF1R/A2M/LTBP3/LRRC32/OSMR/PDGFA/IGFBP4/LTBP2/LIFR/COL5A1/IGFBP6/IGFBP7/PDGFRB/TGFBR3/PXDN/IL1R2	24
MF	GO:0005201	extracellular matrix structural constituent	25/895	172/18410	9.22474e-07	0.000420648	0.000386953	TUFT1/COL8A1/COL4A5/COL4A2/TNC/PRELP/MFAP4/TGFBI/LTBP2/COL18A1/DCN/EFEMP2/LAMA5/PCOLCE/COL5A1/LAMB1/COL5A2/FBLN5/IGFBP7/COL15A1/AEBP1/TFPI2/PXDN/EFEMP1/MGP	25
MF	GO:0023026	MHC class II protein complex binding	9/895	27/18410	3.09093e-06	0.000939644	0.000864377	CD74/CD81/B2M/HLA-DPA1/HLA-DQB1/HLA-DQB2/HLA-DPB1/HLA-DMB/HLA-DMA	9
MF	GO:0023023	MHC protein complex binding	9/895	36/18410	4.18379e-05	0.00953905	0.00877496	CD74/CD81/B2M/HLA-DPA1/HLA-DQB1/HLA-DQB2/HLA-DPB1/HLA-DMB/HLA-DMA	9
MF	GO:0140375	immune receptor activity	19/895	148/18410	0.000103875	0.0189467	0.0174291	IFNAR1/IL6ST/LILRB3/CR2/CD74/IL27RA/FZD4/FPR1/IL1R1/IL18R1/OSMR/LIFR/HLA-DPA1/HLA-DQB1/HLA-DQB2/CSF2RB/IL7R/IL1R2/CCR7	19
MF	GO:0005161	platelet-derived growth factor receptor binding	5/895	14/18410	0.000372126	0.0493509	0.0453978	PDGFRA/ITGA5/IL1R1/PDGFA/PDGFRB	5
MF	GO:0017147	Wnt-protein binding	7/895	30/18410	0.00047736	0.0493509	0.0453978	FZD3/PORCN/FZD5/RECK/FZD4/FRZB/SFRP1	7
MF	GO:0019955	cytokine binding	17/895	141/18410	0.000497879	0.0493509	0.0453978	TNFRSF11A/IFNAR1/IL6ST/CD74/IL27RA/FZD4/IL1R1/IL18R1/A2M/LTBP3/LRRC32/OSMR/LIFR/TGFBR3/PXDN/IL1R2/CCR7	17
MF	GO:0004559	alpha-mannosidase activity	5/895	15/18410	0.000535938	0.0493509	0.0453978	MAN2B1/MAN2B2/MAN2A2/MAN1A1/MAN1C1	5
MF	GO:0005178	integrin binding	18/895	156/18410	0.000587928	0.0493509	0.0453978	GPNMB/ADAM9/ITGB4/JAM3/ITGA5/ICAM1/TSPAN4/ITGAL/CD81/TGFBI/IGF1/LAMA5/COL5A1/LAMB1/FBLN5/JAM2/CXCL12/ITGA8	18
MF	GO:0016538	cyclin-dependent protein serine/threonine kinase regulator activity	9/895	50/18410	0.000604781	0.0493509	0.0453978	CDKN2C/CCNA2/CDKN1A/CKS2/CCNB1/CKS1B/CCNO/CCNJ/CDKN1C	9
MF	GO:0004115	3',5'-cyclic-AMP phosphodiesterase activity	5/895	16/18410	0.00074851	0.0493509	0.0453978	PDE3B/PDE4D/PDE1A/PDE8B/PDE2A	5
MF	GO:0015923	mannosidase activity	5/895	16/18410	0.00074851	0.0493509	0.0453978	MAN2B1/MAN2B2/MAN2A2/MAN1A1/MAN1C1	5
MF	GO:0019003	GDP binding	11/895	73/18410	0.00075758	0.0493509	0.0453978	RRAGD/PRPS2/ARL8B/RAP2B/GNAI3/RAP2C/DYNC1LI1/RAB21/RALA/RASL12/RRAS	11
MF	GO:0004896	cytokine receptor activity	13/895	97/18410	0.000822749	0.0500232	0.0460162	IFNAR1/IL6ST/CD74/IL27RA/FZD4/IL1R1/IL18R1/OSMR/LIFR/CSF2RB/IL7R/IL1R2/CCR7	13
MF	GO:0016653	oxidoreductase activity, acting on NAD(P)H, heme protein as acceptor	4/895	10/18410	0.000920531	0.0524702	0.0482673	NQO1/CYB5R2/CYB5R3/MTRR	4
MF	GO:0008022	protein C-terminus binding	19/895	179/18410	0.00116737	0.0626257	0.0576093	SDC1/PEX6/GPSM2/MAD2L1/AXIN1/MKI67/CENPF/YEATS4/JAK2/PIAS3/SH3GL3/VPS4B/MYO1C/ERCC1/PHB2/BCAM/NIPBL/FBLN5/CORO1A	19
MF	GO:0048407	platelet-derived growth factor binding	4/895	11/18410	0.00139109	0.0704819	0.0648362	PDGFRA/PDGFA/COL5A1/PDGFRB	4
MF	GO:0044389	ubiquitin-like protein ligase binding	28/895	317/18410	0.00173982	0.0835114	0.076822	BAG5/MFHAS1/AXIN1/CDKN1A/GSK3B/YWHAZ/FZD5/BLZF1/CCNB1/NAE1/UBE2A/AURKA/SMC6/SUMO1/RALA/SUMO3/PCBP2/VCL/FZD4/FOXO1/AUP1/CDK5RAP3/APBB1/TXNIP/CEBPB/CLU/DIO2/SNCAIP	28
MF	GO:0051087	chaperone binding	13/895	106/18410	0.00188248	0.0858411	0.0789651	BAG5/BAK1/DNAJB1/AMFR/TIMM44/BIRC5/UBL4A/CDC25A/CDC37L1/BIRC2/TSC1/CTSC/CLU	13
KEGG	hsa05150	Staphylococcus aureus infection	18/473	96/8164	7.90931e-06	0.00175324	0.00144838	KRT13/KRT16/FPR1/ICAM1/SELPLG/ITGAL/KRT18/CFB/HLA-DPA1/HLA-DQB1/CFI/HLA-DPB1/HLA-DMB/C1S/CFD/HLA-DMA/C1R/C3	18
KEGG	hsa05166	Human T-cell leukemia virus 1 infection	30/473	222/8164	1.10965e-05	0.00175324	0.00144838	SLC2A1/CDKN2C/MAD2L1/ADCY6/E2F3/ESPL1/CCNA2/CDKN1A/FDPS/RANBP3/NFATC4/PIK3CD/PTEN/ANAPC5/IL1R1/ICAM1/KAT2A/HLA-G/SLC25A6/HLA-F/ITGAL/B2M/HLA-DPA1/HLA-DQB1/HLA-DPB1/HLA-DMB/CD3D/HLA-DMA/MMP7/IL1R2	30
KEGG	hsa05416	Viral myocarditis	13/473	60/8164	2.95202e-05	0.00310946	0.00256877	RAC2/ICAM1/HLA-G/HLA-F/ITGAL/HLA-DPA1/HLA-DQB1/CAV1/FYN/HLA-DPB1/HLA-DMB/CD55/HLA-DMA	13
KEGG	hsa05418	Fluid shear stress and atherosclerosis	21/473	139/8164	4.52944e-05	0.00357826	0.00295605	NQO1/SDC1/CALML3/MAPK13/KEAP1/SUMO1/SUMO3/PIK3CD/RAC2/NCF1/KLF2/IL1R1/ICAM1/MMP2/PECAM1/CYBA/PDGFA/DUSP1/CAV1/CCL2/IL1R2	21
KEGG	hsa04670	Leukocyte transendothelial migration	18/473	114/8164	8.77103e-05	0.00477158	0.00394188	MAPK13/MYL5/OCLN/GNAI3/PIK3CD/JAM3/RAC2/VCL/NCF1/ICAM1/MYL9/MMP2/PECAM1/CYBA/ITGAL/CLDN5/JAM2/CXCL12	18
KEGG	hsa04510	Focal adhesion	26/473	201/8164	9.05997e-05	0.00477158	0.00394188	GSK3B/MYL5/SHC1/ITGB4/PIK3CD/RAC2/PTEN/PDGFRA/VCL/BIRC2/ITGA5/COL4A5/IGF1R/MYL9/ILK/COL4A2/TNC/PDGFA/IGF1/LAMA5/LAMB1/PDGFRB/CAV1/FYN/ITGA8/BIRC3	26
KEGG	hsa04520	Adherens junction	13/473	71/8164	0.000184966	0.00834987	0.00689796	SSX2IP/CSNK2A2/PARD3/WAS/RAC2/VCL/PTPRB/LEF1/PTPN6/IGF1R/IQGAP1/LMO7/FYN	13
KEGG	hsa05222	Small cell lung cancer	15/473	92/8164	0.000233829	0.00923625	0.00763021	BAK1/E2F3/CDKN1A/CKS2/CKS1B/PIK3CD/PTEN/BIRC2/GADD45B/COL4A5/COL4A2/PTGS2/LAMA5/LAMB1/BIRC3	15
KEGG	hsa05214	Glioma	13/473	75/8164	0.000325962	0.0106395	0.00878946	BAK1/E2F3/CALML3/CDKN1A/SHC1/PIK3CD/PTEN/PDGFRA/GADD45B/IGF1R/PDGFA/IGF1/PDGFRB	13
KEGG	hsa04610	Complement and coagulation cascades	14/473	85/8164	0.000336693	0.0106395	0.00878946	F12/CR2/CD59/A2M/TFPI/CFB/CFI/CLU/SERPING1/C1S/CD55/CFD/C1R/C3	14
KEGG	hsa05218	Melanoma	12/473	72/8164	0.000791931	0.02275	0.0187942	BAK1/E2F3/CDKN1A/PIK3CD/PTEN/PDGFRA/MITF/GADD45B/IGF1R/PDGFA/IGF1/PDGFRB	12
KEGG	hsa05215	Prostate cancer	14/473	97/8164	0.00131031	0.0328724	0.0271565	E2F3/CDKN1A/GSK3B/PIK3CD/PTEN/PDGFRA/LEF1/FOXO1/IGF1R/PDGFA/AR/IGF1/PDGFRB/IL1R2	14
KEGG	hsa01522	Endocrine resistance	14/473	98/8164	0.00144979	0.0328724	0.0271565	CDKN2C/ADCY6/E2F3/CDKN1A/MAPK13/CYP2D6/MED1/SHC1/GNAS/PIK3CD/IGF1R/MMP2/JAG2/IGF1	14
KEGG	hsa05140	Leishmaniasis	12/473	77/8164	0.00145637	0.0328724	0.0271565	MAPK13/JAK2/NCF1/PTPN6/CYBA/PTGS2/HLA-DPA1/HLA-DQB1/HLA-DPB1/HLA-DMB/HLA-DMA/C3	12
KEGG	hsa04640	Hematopoietic cell lineage	14/473	99/8164	0.00160146	0.0337374	0.027871	CD24/CR2/ITGA5/IL1R1/CD59/HLA-DPA1/HLA-DQB1/HLA-DPB1/HLA-DMB/CD3D/CD55/HLA-DMA/IL7R/IL1R2	14
KEGG	hsa04514	Cell adhesion molecules	19/473	157/8164	0.0017587	0.0347343	0.0286946	SDC1/OCLN/JAM3/GLG1/ICAM1/PECAM1/SELPLG/HLA-G/PTPRC/HLA-F/ITGAL/HLA-DPA1/CLDN5/HLA-DQB1/HLA-DPB1/HLA-DMB/JAM2/ITGA8/HLA-DMA	19
KEGG	hsa00230	Purine metabolism	16/473	128/8164	0.00284636	0.0514453	0.0424997	RRM2/ADCY6/PRPS2/RRM1/PRPS1/PDE3B/NPR2/GUCY1A2/PDE4D/PDE1A/AMPD2/PDE8B/PAPSS2/NT5E/PDE2A/NME4	16
KEGG	hsa05169	Epstein-Barr virus infection	22/473	202/8164	0.00308782	0.0514453	0.0424997	BAK1/E2F3/CCNA2/CDKN1A/MAPK13/IFNAR1/PSMD7/PIK3CD/CR2/GADD45B/ICAM1/HLA-G/HLA-F/ITGAL/B2M/VIM/HLA-DPA1/HLA-DQB1/HLA-DPB1/HLA-DMB/CD3D/HLA-DMA	22
KEGG	hsa05217	Basal cell carcinoma	10/473	63/8164	0.00309323	0.0514453	0.0424997	BAK1/FZD3/AXIN1/CDKN1A/GSK3B/FZD5/SMO/FZD4/LEF1/GADD45B	10
KEGG	hsa04068	FoxO signaling pathway	16/473	131/8164	0.00359854	0.056857	0.0469705	CDKN1A/MAPK13/PLK4/CCNB1/STK4/PIK3CD/PTEN/FOXO1/GADD45B/KLF2/IGF1R/S1PR1/CAT/IGF1/IRS2/IL7R	16
KEGG	hsa04218	Cellular senescence	18/473	156/8164	0.00387682	0.0583369	0.048193	FOXM1/E2F3/CALML3/CCNA2/CDKN1A/MAPK13/CCNB1/CDC25A/NFATC4/PIK3CD/PTEN/TSC1/FOXO1/GADD45B/HLA-G/SLC25A6/RRAS/HLA-F	18
KEGG	hsa05132	Salmonella infection	25/473	249/8164	0.00494628	0.0700019	0.0578297	BAK1/DYNLT3/MAPK13/DYNLL1/MYL5/ARL8B/DYNC1LI1/RALA/CASP7/PIK3C2A/PIK3CD/VPS11/GCC2/BIRC2/LEF1/MYL9/TNFRSF10B/CASP4/PTPRC/RRAS/RPS3/PODXL/PYCARD/IL18/BIRC3	25
KEGG	hsa04923	Regulation of lipolysis in adipocytes	9/473	57/8164	0.00509508	0.0700019	0.0578297	ADCY6/ABHD5/GNAI3/GNAS/PDE3B/PIK3CD/PNPLA2/PTGS2/IRS2	9
KEGG	hsa05330	Allograft rejection	7/473	38/8164	0.00551725	0.0704603	0.0582084	HLA-G/HLA-F/HLA-DPA1/HLA-DQB1/HLA-DPB1/HLA-DMB/HLA-DMA	7
KEGG	hsa05213	Endometrial cancer	9/473	58/8164	0.0057304	0.0704603	0.0582084	BAK1/AXIN1/CDKN1A/GSK3B/PIK3CD/PTEN/LEF1/GADD45B/ILK	9
KEGG	hsa04914	Progesterone-mediated oocyte maturation	13/473	102/8164	0.00579737	0.0704603	0.0582084	MAD2L1/ADCY6/CCNA2/MAPK13/CCNB1/AURKA/GNAI3/CDC25A/PDE3B/PIK3CD/ANAPC5/IGF1R/IGF1	13
KEGG	hsa04110	Cell cycle	15/473	126/8164	0.00602633	0.0705304	0.0582663	CDKN2C/MAD2L1/E2F3/ESPL1/CCNA2/CDKN1A/GSK3B/YWHAZ/CCNB1/YWHAQ/CDC25A/STAG2/ANAPC5/GADD45B/CDKN1C	15
KEGG	hsa05323	Rheumatoid arthritis	12/473	93/8164	0.00714648	0.0806532	0.0666289	TNFRSF11A/TEK/ICAM1/ITGAL/HLA-DPA1/HLA-DQB1/HLA-DPB1/HLA-DMB/CXCL12/CCL2/IL18/HLA-DMA	12
KEGG	hsa05144	Malaria	8/473	50/8164	0.00747193	0.0814183	0.0672609	SDC1/ICAM1/PECAM1/ITGAL/CD81/KLRB1/CCL2/IL18	8
KEGG	hsa05152	Tuberculosis	19/473	180/8164	0.00801437	0.084418	0.069739	CALML3/MAPK13/CEBPG/JAK2/LAMP2/SPHK2/RFXAP/MALT1/CD74/LSP1/HLA-DPA1/HLA-DQB1/CEBPB/HLA-DPB1/HLA-DMB/CORO1A/IL18/HLA-DMA/C3	19
KEGG	hsa04360	Axon guidance	19/473	182/8164	0.00898592	0.0872518	0.0720801	FZD3/GSK3B/MYL5/SMO/GNAI3/ENAH/PARD3/PLXNA2/SEMA6D/NFATC4/PIK3CD/RAC2/MYL9/ILK/SEMA6A/RRAS/ROBO1/FYN/CXCL12	19
KEGG	hsa00900	Terpenoid backbone biosynthesis	5/473	23/8164	0.00901367	0.0872518	0.0720801	PMVK/ACAT2/HMGCR/FDPS/GGPS1	5
KEGG	hsa04659	Th17 cell differentiation	13/473	108/8164	0.00932205	0.0872518	0.0720801	MAPK13/JAK2/IL6ST/TBX21/IL27RA/IL1R1/ZAP70/HLA-DPA1/HLA-DQB1/HLA-DPB1/HLA-DMB/CD3D/HLA-DMA	13
KEGG	hsa05165	Human papillomavirus infection	30/473	331/8164	0.00951458	0.0872518	0.0720801	BAK1/FZD3/PPP2R3A/CCNA2/AXIN1/CDKN1A/GSK3B/FZD5/IFNAR1/RFNG/PARD3/ITGB4/GNAS/PIK3CD/PTEN/TSC1/ITGA5/FZD4/CHD4/FOXO1/COL4A5/COL4A2/TNC/HLA-G/HLA-F/PTGS2/LAMA5/LAMB1/PDGFRB/ITGA8	30
KEGG	hsa05332	Graft-versus-host disease	7/473	42/8164	0.00966396	0.0872518	0.0720801	HLA-G/HLA-F/HLA-DPA1/HLA-DQB1/HLA-DPB1/HLA-DMB/HLA-DMA	7
KEGG	hsa04015	Rap1 signaling pathway	21/473	210/8164	0.00998692	0.087663	0.0724198	ADCY6/CALML3/MAPK13/GNAI3/RALA/ENAH/PARD3/RASGRP2/TEK/GNAS/PIK3CD/DOCK4/RAC2/PDGFRA/FPR1/IGF1R/RRAS/PDGFA/ITGAL/IGF1/PDGFRB	21
KEGG	hsa05224	Breast cancer	16/473	147/8164	0.0108466	0.0889967	0.0735216	BAK1/FZD3/E2F3/AXIN1/CDKN1A/GSK3B/FZD5/SHC1/PIK3CD/PTEN/FZD4/LEF1/GADD45B/IGF1R/JAG2/IGF1	16
KEGG	hsa05163	Human cytomegalovirus infection	22/473	225/8164	0.0109043	0.0889967	0.0735216	BAK1/ADCY6/E2F3/CALML3/CDKN1A/GSK3B/MAPK13/GNAI3/NFATC4/GNAS/PIK3CD/RAC2/PDGFRA/TSC1/IL1R1/AKAP13/HLA-G/HLA-F/B2M/PTGS2/CXCL12/CCL2	22
KEGG	hsa04940	Type I diabetes mellitus	7/473	43/8164	0.0109838	0.0889967	0.0735216	HLA-G/HLA-F/HLA-DPA1/HLA-DQB1/HLA-DPB1/HLA-DMB/HLA-DMA	7
KEGG	hsa05133	Pertussis	10/473	76/8164	0.0118288	0.0934472	0.0771983	CALML3/MAPK13/GNAI3/CASP7/ITGA5/SERPING1/PYCARD/C1S/C1R/C3	10

## Sheet: GSEA
ID	Description	setSize	enrichmentScore	NES	pvalue	p.adjust	qvalue	rank	leading_edge	core_enrichment
NABA_CORE_MATRISOME	NABA_CORE_MATRISOME	31	0.700741	3.3027	1e-10	1.245e-08	8.21053e-09	253	tags=90%, list=27%, signal=68%	MGP/EFEMP1/PXDN/SPARCL1/AEBP1/COL15A1/SPOCK1/IGFBP7/IGFBP6/FBLN5/COL5A2/LAMB1/COL5A1/PCOLCE/LAMA5/EFEMP2/DCN/COL18A1/LTBP2/TGFBI/CRISPLD2/MFAP4/IGFBP4/PRELP/SRGN/TNC/LTBP3/COL4A2
NABA_MATRISOME	NABA_MATRISOME	67	0.550103	3.26895	1e-10	1.245e-08	8.21053e-09	284	tags=75%, list=31%, signal=56%	MGP/MUC16/MMP7/EFEMP1/PXDN/SFRP1/SPARCL1/SERPINF1/IL18/AEBP1/COL15A1/CCL2/SPOCK1/CXCL12/SERPING1/LOXL1/IGFBP7/IGFBP6/FBLN5/COL5A2/FSTL1/LAMB1/COL5A1/PCOLCE/LAMA5/EFEMP2/IGF1/DCN/COL18A1/LTBP2/TGFBI/CRISPLD2/MFAP4/IGFBP4/PDGFA/CLEC10A/CTSO/SEMA6A/PRELP/SERPINB9/SRGN/CTSC/FRZB/TNC/LTBP3/COL4A2/PLXDC1/LGALS3/A2M/MMP2
REACTOME_FORMATION_OF_THE_CORNIFIED_ENVELOPE	REACTOME_FORMATION_OF_THE_CORNIFIED_ENVELOPE	12	-0.878226	-3.09792	3.33256e-10	2.07452e-08	1.36811e-08	53	tags=83%, list=6%, signal=80%	PKP1/TCHH/DSG3/KRT6B/KRT16/DSC2/SPRR1B/IVL/SPRR1A/KRT13
REACTOME_KERATINIZATION	REACTOME_KERATINIZATION	12	-0.878226	-3.09792	3.33256e-10	2.07452e-08	1.36811e-08	53	tags=83%, list=6%, signal=80%	PKP1/TCHH/DSG3/KRT6B/KRT16/DSC2/SPRR1B/IVL/SPRR1A/KRT13
NABA_ECM_GLYCOPROTEINS	NABA_ECM_GLYCOPROTEINS	20	0.754665	3.07521	9.08415e-10	4.52391e-08	2.98343e-08	162	tags=85%, list=17%, signal=72%	MGP/EFEMP1/PXDN/SPARCL1/AEBP1/IGFBP7/IGFBP6/FBLN5/LAMB1/PCOLCE/LAMA5/EFEMP2/LTBP2/TGFBI/CRISPLD2/MFAP4/IGFBP4
REACTOME_CELL_CYCLE	REACTOME_CELL_CYCLE	64	-0.45797	-2.83044	2.12509e-08	8.81912e-07	5.81604e-07	379	tags=84%, list=41%, signal=54%	SPAST/NEK2/PSMD7/POLR2D/CENPO/B9D2/STAG2/ENSA/CSNK2A2/SUMO1/CDC25A/DYNC1LI1/POLA1/YWHAQ/CDCA8/CENPN/FEN1/AURKA/POLE2/NCAPH/CKS1B/CEP70/ERCC6L/CCNB1/PLK4/KIF2C/BIRC5/BLZF1/VRK1/RMI1/JAK2/DYNLL1/SEH1L/YWHAZ/RFC4/GSK3B/CDKN1A/LMNB1/CENPF/NDC80/MCM10/CCNA2/UBE2V2/ESPL1/E2F3/CENPE/OIP5/CEP76/MAD2L1/GINS3/FBXO5/CDKN2C/RRM2/FOXM1
REACTOME_CELL_CYCLE_MITOTIC	REACTOME_CELL_CYCLE_MITOTIC	56	-0.460872	-2.77329	7.41266e-08	2.63679e-06	1.73891e-06	379	tags=86%, list=41%, signal=54%	SPAST/NEK2/PSMD7/CENPO/B9D2/STAG2/ENSA/CSNK2A2/SUMO1/CDC25A/DYNC1LI1/POLA1/CDCA8/CENPN/FEN1/AURKA/POLE2/NCAPH/CKS1B/CEP70/ERCC6L/CCNB1/PLK4/KIF2C/BIRC5/BLZF1/VRK1/JAK2/DYNLL1/SEH1L/RFC4/GSK3B/CDKN1A/LMNB1/CENPF/NDC80/MCM10/CCNA2/ESPL1/E2F3/CENPE/CEP76/MAD2L1/GINS3/FBXO5/CDKN2C/RRM2/FOXM1
WP_COMPLEMENT_AND_COAGULATION_CASCADES	WP_COMPLEMENT_AND_COAGULATION_CASCADES	12	0.791194	2.62529	2.55913e-07	7.9653e-06	5.25296e-06	133	tags=83%, list=14%, signal=72%	C3/C1R/CFD/CD55/C1S/SERPING1/CLU/CFI/CFB/TFPI
KEGG_SYSTEMIC_LUPUS_ERYTHEMATOSUS	KEGG_SYSTEMIC_LUPUS_ERYTHEMATOSUS	11	0.771056	2.46764	1.00318e-06	2.77545e-05	1.83036e-05	107	tags=73%, list=12%, signal=65%	C3/C1R/HLA-DMA/C1S/HLA-DMB/HLA-DPB1/HLA-DQB1/HLA-DPA1
REACTOME_EXTRACELLULAR_MATRIX_ORGANIZATION	REACTOME_EXTRACELLULAR_MATRIX_ORGANIZATION	40	0.515835	2.65015	1.55854e-06	3.88077e-05	2.55929e-05	284	tags=70%, list=31%, signal=51%	MMP7/EFEMP1/PXDN/COL15A1/ITGA8/JAM2/LOXL1/FBLN5/COL5A2/LAMB1/COL5A1/PCOLCE/LAMA5/EFEMP2/DCN/COL18A1/PPIB/LTBP2/MFAP4/ITGAL/PDGFA/DDR2/TNC/LTBP3/COL4A2/PECAM1/A2M/MMP2
REACTOME_COMPLEMENT_CASCADE	REACTOME_COMPLEMENT_CASCADE	12	0.755862	2.50806	2.99771e-06	6.78572e-05	4.47505e-05	109	tags=75%, list=12%, signal=67%	C3/C1R/CFD/CD55/C1S/SERPING1/CLU/CFI/CFB
REACTOME_CYTOKINE_SIGNALING_IN_IMMUNE_SYSTEM	REACTOME_CYTOKINE_SIGNALING_IN_IMMUNE_SYSTEM	59	0.440747	2.49207	3.3596e-06	6.97116e-05	4.59734e-05	141	tags=41%, list=15%, signal=37%	IL1R2/IL7R/BIRC3/IFITM2/IL18/IFITM3/CCL2/CSF2RB/HLA-DPB1/NDN/HLA-DQB2/SLA/FYN/IRS2/TNFRSF12A/HLA-DQB1/HLA-DPA1/LAMA5/VIM/TWIST1/PTGS2/LIFR/B2M/IFITM1
WP_NETWORK_MAP_OF_SARSCOV2_SIGNALING_PATHWAY	WP_NETWORK_MAP_OF_SARSCOV2_SIGNALING_PATHWAY	26	0.569984	2.55371	9.21475e-06	0.000176498	0.000116397	199	tags=65%, list=21%, signal=53%	IL1R2/C1R/IL18/APOD/IFITM3/CCL2/C1S/CXCL12/FYN/CEBPB/CFI/CFB/PTGS2/IFITM1/DUSP1/RRAS/ZAP70
WP_ADIPOGENESIS	WP_ADIPOGENESIS	17	0.64661	2.47515	1.82541e-05	0.000324662	0.000214108	164	tags=71%, list=18%, signal=59%	CFD/NR2F1/SPOCK1/NDN/CEBPB/IRS2/IGF1/TWIST1/CISD1/LIFR/NR1H3/CEBPD
KEGG_COMPLEMENT_AND_COAGULATION_CASCADES	KEGG_COMPLEMENT_AND_COAGULATION_CASCADES	13	0.70382	2.39532	2.53689e-05	0.000421124	0.000277723	133	tags=69%, list=14%, signal=60%	C3/C1R/CFD/CD55/C1S/SERPING1/CFI/CFB/TFPI
KEGG_VIRAL_MYOCARDITIS	KEGG_VIRAL_MYOCARDITIS	14	0.681372	2.39774	2.8571e-05	0.000444636	0.000293229	233	tags=86%, list=25%, signal=65%	HLA-DMA/CD55/HLA-DMB/HLA-DPB1/FYN/CAV1/HLA-DQB1/HLA-DPA1/ITGAL/HLA-F/MYH11/HLA-G
WP_ALLOGRAFT_REJECTION	WP_ALLOGRAFT_REJECTION	16	0.654307	2.43203	3.65812e-05	0.000535807	0.000353354	119	tags=62%, list=13%, signal=55%	C3/HLA-DMA/CD55/CXCL12/HLA-DMB/HLA-DPB1/HLA-DQB1/COL5A1/HLA-DPA1/VIM
WP_COMPLEMENT_SYSTEM_IN_NEURONAL_DEVELOPMENT_AND_PLASTICITY	WP_COMPLEMENT_SYSTEM_IN_NEURONAL_DEVELOPMENT_AND_PLASTICITY	15	0.650312	2.34808	3.87393e-05	0.000535894	0.000353411	109	tags=60%, list=12%, signal=54%	C3/C1R/CFD/CD55/C1S/SERPING1/CLU/CFI/CFB
REACTOME_M_PHASE	REACTOME_M_PHASE	37	-0.443897	-2.36376	7.25634e-05	0.000926149	0.000610777	379	tags=84%, list=41%, signal=52%	SPAST/NEK2/PSMD7/CENPO/B9D2/STAG2/ENSA/CSNK2A2/SUMO1/DYNC1LI1/CDCA8/CENPN/NCAPH/CEP70/ERCC6L/CCNB1/PLK4/KIF2C/BIRC5/BLZF1/VRK1/DYNLL1/SEH1L/LMNB1/CENPF/NDC80/ESPL1/CENPE/CEP76/MAD2L1/FBXO5
REACTOME_ASSEMBLY_OF_COLLAGEN_FIBRILS_AND_OTHER_MULTIMERIC_STRUCTURES	REACTOME_ASSEMBLY_OF_COLLAGEN_FIBRILS_AND_OTHER_MULTIMERIC_STRUCTURES	12	0.687899	2.28255	7.43895e-05	0.000926149	0.000610777	124	tags=67%, list=13%, signal=59%	MMP7/PXDN/COL15A1/LOXL1/COL5A2/COL5A1/PCOLCE/COL18A1
REACTOME_CELL_CYCLE_CHECKPOINTS	REACTOME_CELL_CYCLE_CHECKPOINTS	29	-0.493349	-2.45625	9.15717e-05	0.000991363	0.000653784	345	tags=83%, list=37%, signal=54%	CENPO/B9D2/CDC25A/DYNC1LI1/YWHAQ/CDCA8/CENPN/ERCC6L/CCNB1/KIF2C/BIRC5/RMI1/DYNLL1/SEH1L/YWHAZ/RFC4/CDKN1A/CENPF/NDC80/MCM10/CCNA2/UBE2V2/CENPE/MAD2L1
REACTOME_MITOTIC_METAPHASE_AND_ANAPHASE	REACTOME_MITOTIC_METAPHASE_AND_ANAPHASE	26	-0.500158	-2.38162	8.94756e-05	0.000991363	0.000653784	379	tags=88%, list=41%, signal=54%	SPAST/PSMD7/CENPO/B9D2/STAG2/SUMO1/DYNC1LI1/CDCA8/CENPN/ERCC6L/CCNB1/KIF2C/BIRC5/VRK1/DYNLL1/SEH1L/LMNB1/CENPF/NDC80/ESPL1/CENPE/MAD2L1/FBXO5
REACTOME_COLLAGEN_FORMATION	REACTOME_COLLAGEN_FORMATION	13	0.680206	2.31495	8.47934e-05	0.000991363	0.000653784	144	tags=69%, list=16%, signal=59%	MMP7/PXDN/COL15A1/LOXL1/COL5A2/COL5A1/PCOLCE/COL18A1/PPIB
KEGG_CYTOKINE_CYTOKINE_RECEPTOR_INTERACTION	KEGG_CYTOKINE_CYTOKINE_RECEPTOR_INTERACTION	19	0.588739	2.35701	0.000126887	0.00131645	0.000868174	134	tags=53%, list=14%, signal=46%	CCR7/IL1R2/IL7R/IL18/CCL2/CXCL12/CSF2RB/PDGFRB/TNFRSF12A/LIFR
WP_COMPLEMENT_SYSTEM	WP_COMPLEMENT_SYSTEM	20	0.57403	2.33914	0.00014699	0.00146402	0.000965491	120	tags=50%, list=13%, signal=44%	C3/CFD/CD55/C1S/SERPING1/CFI/LAMB1/CFB/LAMA5/DCN
WP_RETINOBLASTOMA_GENE_IN_CANCER	WP_RETINOBLASTOMA_GENE_IN_CANCER	14	-0.614745	-2.30099	0.000198039	0.00189661	0.00125077	324	tags=93%, list=35%, signal=61%	CDC25A/POLA1/POLE2/CCNB1/PLK4/KIF4A/MAPK13/RFC4/CDKN1A/CCNA2/RRM1/E2F3/RRM2
REACTOME_REGULATION_OF_INSULIN_LIKE_GROWTH_FACTOR_IGF_TRANSPORT_AND_UPTAKE_BY_INSULIN_LIKE_GROWTH_FACTOR_BINDING_PROTEINS_IGFBPS	REACTOME_REGULATION_OF_INSULIN_LIKE_GROWTH_FACTOR_IGF_TRANSPORT_AND_UPTAKE_BY_INSULIN_LIKE_GROWTH_FACTOR_BINDING_PROTEINS_IGFBPS	16	0.608784	2.26282	0.000227365	0.00209681	0.0013828	298	tags=88%, list=32%, signal=60%	C3/SPARCL1/IGFBP7/IGFBP6/MXRA8/FSTL1/LAMB1/IGF1/PRSS23/IGFBP4/PNPLA2/TNC/MMP2/TGOLN2
REACTOME_MITOTIC_PROMETAPHASE	REACTOME_MITOTIC_PROMETAPHASE	25	-0.489639	-2.33944	0.000323058	0.00287291	0.00189462	372	tags=88%, list=40%, signal=54%	NEK2/CENPO/B9D2/STAG2/CSNK2A2/DYNC1LI1/CDCA8/CENPN/NCAPH/CEP70/ERCC6L/CCNB1/PLK4/KIF2C/BIRC5/DYNLL1/SEH1L/CENPF/NDC80/CENPE/CEP76/MAD2L1
REACTOME_RESOLUTION_OF_SISTER_CHROMATID_COHESION	REACTOME_RESOLUTION_OF_SISTER_CHROMATID_COHESION	18	-0.531299	-2.1929	0.00039821	0.00341912	0.00225484	345	tags=89%, list=37%, signal=57%	CENPO/B9D2/STAG2/DYNC1LI1/CDCA8/CENPN/ERCC6L/CCNB1/KIF2C/BIRC5/DYNLL1/SEH1L/CENPF/NDC80/CENPE/MAD2L1
PID_INTEGRIN1_PATHWAY	PID_INTEGRIN1_PATHWAY	13	0.633028	2.15439	0.000527952	0.004382	0.00288984	166	tags=69%, list=18%, signal=58%	ITGA8/JAM2/COL5A2/LAMB1/COL5A1/LAMA5/COL18A1/TGFBI/CD81
REACTOME_ELASTIC_FIBRE_FORMATION	REACTOME_ELASTIC_FIBRE_FORMATION	10	0.66028	2.06702	0.000697381	0.00560155	0.00369411	160	tags=70%, list=17%, signal=59%	EFEMP1/ITGA8/LOXL1/FBLN5/EFEMP2/LTBP2/MFAP4
KEGG_CELL_ADHESION_MOLECULES_CAMS	KEGG_CELL_ADHESION_MOLECULES_CAMS	19	0.537679	2.15259	0.000838546	0.00652494	0.00430307	266	tags=74%, list=29%, signal=54%	HLA-DMA/ITGA8/JAM2/HLA-DMB/HLA-DPB1/HLA-DQB1/CLDN5/HLA-DPA1/ITGAL/HLA-F/PTPRC/HLA-G/SELPLG/PECAM1
KEGG_ANTIGEN_PROCESSING_AND_PRESENTATION	KEGG_ANTIGEN_PROCESSING_AND_PRESENTATION	10	0.64165	2.0087	0.00104904	0.00791548	0.0052201	233	tags=80%, list=25%, signal=61%	HLA-DMA/HLA-DMB/HLA-DPB1/HLA-DQB1/HLA-DPA1/B2M/HLA-F/HLA-G
KEGG_LEISHMANIA_INFECTION	KEGG_LEISHMANIA_INFECTION	12	0.616836	2.04675	0.00128183	0.00936085	0.00617329	129	tags=58%, list=14%, signal=51%	C3/HLA-DMA/HLA-DMB/HLA-DPB1/HLA-DQB1/HLA-DPA1/PTGS2
REACTOME_IMMUNOREGULATORY_INTERACTIONS_BETWEEN_A_LYMPHOID_AND_A_NON_LYMPHOID_CELL	REACTOME_IMMUNOREGULATORY_INTERACTIONS_BETWEEN_A_LYMPHOID_AND_A_NON_LYMPHOID_CELL	12	0.616424	2.04538	0.00131578	0.00936085	0.00617329	233	tags=75%, list=25%, signal=57%	C3/CD3D/KLRB1/B2M/IFITM1/CD81/ITGAL/HLA-F/HLA-G
REACTOME_RHO_GTPASES_ACTIVATE_FORMINS	REACTOME_RHO_GTPASES_ACTIVATE_FORMINS	16	-0.518379	-2.07089	0.00177016	0.0122436	0.00807443	345	tags=88%, list=37%, signal=56%	CENPO/B9D2/DYNC1LI1/CDCA8/CENPN/ERCC6L/KIF2C/BIRC5/DYNLL1/SEH1L/CENPF/NDC80/CENPE/MAD2L1
REACTOME_SEPARATION_OF_SISTER_CHROMATIDS	REACTOME_SEPARATION_OF_SISTER_CHROMATIDS	20	-0.472483	-2.03792	0.00198785	0.0133172	0.00878246	370	tags=85%, list=40%, signal=52%	PSMD7/CENPO/B9D2/STAG2/DYNC1LI1/CDCA8/CENPN/ERCC6L/KIF2C/BIRC5/DYNLL1/SEH1L/CENPF/NDC80/ESPL1/CENPE/MAD2L1
NABA_MATRISOME_ASSOCIATED	NABA_MATRISOME_ASSOCIATED	36	0.405308	2.01263	0.00203235	0.0133172	0.00878246	284	tags=61%, list=31%, signal=44%	MUC16/MMP7/SFRP1/SERPINF1/IL18/CCL2/CXCL12/SERPING1/LOXL1/FSTL1/IGF1/PDGFA/CLEC10A/CTSO/SEMA6A/SERPINB9/CTSC/FRZB/PLXDC1/LGALS3/A2M/MMP2
REACTOME_MITOTIC_G1_PHASE_AND_G1_S_TRANSITION	REACTOME_MITOTIC_G1_PHASE_AND_G1_S_TRANSITION	15	-0.528831	-2.04829	0.00251831	0.0160785	0.0106034	324	tags=87%, list=35%, signal=57%	CDC25A/POLA1/POLE2/CKS1B/CCNB1/JAK2/CDKN1A/MCM10/CCNA2/E2F3/FBXO5/CDKN2C/RRM2
WP_NRF2_PATHWAY	WP_NRF2_PATHWAY	10	-0.604593	-1.962	0.00261872	0.0163016	0.0107506	290	tags=90%, list=31%, signal=63%	SLC2A8/KEAP1/SLC5A1/SLC39A7/DNAJB1/CBR3/SLC2A1/NQO1/SLC6A8
WP_EBOLA_VIRUS_INFECTION_IN_HOST	WP_EBOLA_VIRUS_INFECTION_IN_HOST	16	0.535505	1.99045	0.00350968	0.0208074	0.0137221	308	tags=75%, list=33%, signal=51%	HLA-DMA/HLA-DMB/HLA-DPB1/HLA-DQB2/CAV1/HLA-DQB1/HLA-DPA1/HLA-F/CLEC10A/HLA-G/IQGAP1/IGF1R
REACTOME_MITOTIC_SPINDLE_CHECKPOINT	REACTOME_MITOTIC_SPINDLE_CHECKPOINT	17	-0.474717	-1.94204	0.00343935	0.0208074	0.0137221	345	tags=82%, list=37%, signal=53%	CENPO/B9D2/DYNC1LI1/CDCA8/CENPN/ERCC6L/KIF2C/BIRC5/DYNLL1/SEH1L/CENPF/NDC80/CENPE/MAD2L1
REACTOME_INNATE_IMMUNE_SYSTEM	REACTOME_INNATE_IMMUNE_SYSTEM	69	0.31601	1.8861	0.00365673	0.021175	0.0139645	457	tags=72%, list=49%, signal=40%	C3/MUC16/C1R/BIRC3/CFD/CD55/C1S/PYCARD/SERPING1/CLU/LYZ/FYN/CFI/TXNIP/CFB/RHOF/B2M/CRISPLD2/CD81/ITGAL/CLEC10A/PTPRC/CYBA/CTSC/CEP290/CAT/CASP4/PECAM1/IQGAP1/LGALS3/CD59/WIPF1/CD53/PGLYRP4/PTPN6/MYO1C/FPR1/PPIE/CTSG/CR2/CYB5R3/NCF1/MAN2B1/RNASET2/PTPRB/LILRB3/BIRC2/VCL/FGR/RAC2
WP_VITAMIN_D_RECEPTOR_PATHWAY	WP_VITAMIN_D_RECEPTOR_PATHWAY	14	-0.528185	-1.97699	0.00383385	0.0216961	0.0143081	187	tags=64%, list=20%, signal=52%	CYP2D6/CDKN1A/MED9/DUSP10/CDKN2C/S100A2/KRT16/SPRR1B/KRT13
REACTOME_S_PHASE	REACTOME_S_PHASE	13	-0.544537	-1.98704	0.00392861	0.0217383	0.014336	370	tags=92%, list=40%, signal=56%	PSMD7/STAG2/CDC25A/POLA1/FEN1/POLE2/CKS1B/RFC4/GSK3B/CDKN1A/CCNA2/GINS3
REACTOME_DEGRADATION_OF_THE_EXTRACELLULAR_MATRIX	REACTOME_DEGRADATION_OF_THE_EXTRACELLULAR_MATRIX	16	0.524433	1.94929	0.00464612	0.0242909	0.0160193	124	tags=50%, list=13%, signal=44%	MMP7/COL15A1/COL5A2/LAMB1/COL5A1/LAMA5/DCN/COL18A1
WP_CLEAR_CELL_RENAL_CELL_CARCINOMA_PATHWAYS	WP_CLEAR_CELL_RENAL_CELL_CARCINOMA_PATHWAYS	11	-0.555957	-1.88085	0.00451558	0.0242909	0.0160193	70	tags=45%, list=8%, signal=43%	PSAT1/HK2/SLC2A1/ENO2/PHGDH
REACTOME_DEVELOPMENTAL_BIOLOGY	REACTOME_DEVELOPMENTAL_BIOLOGY	77	-0.275215	-1.81994	0.00468258	0.0242909	0.0160193	36	tags=14%, list=4%, signal=15%	TCHH/VLDLR/CD24/DSG3/KRT6B/KRT16/DSC2/SPRR1B/IVL/SPRR1A/KRT13
REACTOME_SIGNALING_BY_RECEPTOR_TYROSINE_KINASES	REACTOME_SIGNALING_BY_RECEPTOR_TYROSINE_KINASES	29	0.4251	1.95899	0.00483203	0.0245546	0.0161933	113	tags=38%, list=12%, signal=34%	FLRT3/CXCL12/FYN/CAV1/PDGFRB/IRS2/COL5A2/LAMB1/COL5A1/LAMA5/IGF1
REACTOME_SIGNALING_BY_INTERLEUKINS	REACTOME_SIGNALING_BY_INTERLEUKINS	37	0.385488	1.93225	0.00494004	0.0246014	0.0162241	134	tags=35%, list=14%, signal=31%	IL1R2/IL7R/IL18/CCL2/CSF2RB/NDN/FYN/IRS2/LAMA5/VIM/TWIST1/PTGS2/LIFR
KEGG_FOCAL_ADHESION	KEGG_FOCAL_ADHESION	27	0.419936	1.88998	0.0053313	0.0260293	0.0171658	113	tags=37%, list=12%, signal=34%	BIRC3/ITGA8/FYN/CAV1/PDGFRB/COL5A2/LAMB1/COL5A1/LAMA5/IGF1
WP_ACUTE_VIRAL_MYOCARDITIS	WP_ACUTE_VIRAL_MYOCARDITIS	11	0.552304	1.76756	0.00630462	0.0301894	0.0199093	86	tags=45%, list=9%, signal=42%	HLA-DMA/CD55/PYCARD/FYN/CAV1
REACTOME_INTEGRIN_CELL_SURFACE_INTERACTIONS	REACTOME_INTEGRIN_CELL_SURFACE_INTERACTIONS	14	0.528855	1.86104	0.00658175	0.0309218	0.0203923	324	tags=79%, list=35%, signal=52%	ITGA8/JAM2/COL5A2/COL5A1/COL18A1/ITGAL/TNC/COL4A2/PECAM1/COL4A5/ICAM1
REACTOME_GOLGI_TO_ER_RETROGRADE_TRANSPORT	REACTOME_GOLGI_TO_ER_RETROGRADE_TRANSPORT	12	-0.538332	-1.89895	0.00693407	0.0319738	0.0210861	337	tags=83%, list=36%, signal=54%	KIF18B/DYNC1LI1/KIF16B/BNIP1/KIF4A/KIF2C/DYNLL1/CENPE/KIF3C/KIF15
WP_FOCAL_ADHESION	WP_FOCAL_ADHESION	27	0.408051	1.83649	0.00729149	0.0330106	0.0217698	496	tags=93%, list=53%, signal=44%	BIRC3/ITGA8/FYN/CAV1/PDGFRB/COL5A2/LAMB1/LAMA5/IGF1/PDGFA/TNC/COL4A2/ILK/MYL9/IGF1R/ITGA5/BIRC2/VCL/PDGFRA/FGR/PTEN/RAC2/PIK3CD/ITGB4/SHC1
PID_SYNDECAN_1_PATHWAY	PID_SYNDECAN_1_PATHWAY	10	0.569017	1.78132	0.00765839	0.0340525	0.0224569	144	tags=60%, list=16%, signal=51%	MMP7/COL15A1/COL5A2/COL5A1/LAMA5/PPIB
REACTOME_PLATELET_ACTIVATION_SIGNALING_AND_AGGREGATION	REACTOME_PLATELET_ACTIVATION_SIGNALING_AND_AGGREGATION	26	0.403112	1.80607	0.00841617	0.0367654	0.024246	290	tags=58%, list=31%, signal=41%	RARRES2/CFD/SERPING1/CLU/ADRA2A/ADRA2C/FYN/IGF1/DGKD/PDGFA/SRGN/PLEK/PECAM1/A2M/LGALS3BP
REACTOME_METABOLISM_OF_STEROIDS	REACTOME_METABOLISM_OF_STEROIDS	12	-0.523462	-1.8465	0.00974764	0.0411383	0.0271299	367	tags=92%, list=40%, signal=56%	GGPS1/MED1/ACACA/FDPS/SCP2/HMGCR/INSIG1/DHCR7/ELOVL6/ACAT2/PMVK
PID_E2F_PATHWAY	PID_E2F_PATHWAY	10	-0.545854	-1.77138	0.00965203	0.0411383	0.0271299	160	tags=60%, list=17%, signal=50%	CDKN1A/CCNA2/RRM1/E2F3/CDKN2C/RRM2
REACTOME_TRANSLATION	REACTOME_TRANSLATION	19	0.456641	1.82816	0.0104392	0.0426125	0.0281021	469	tags=95%, list=51%, signal=48%	GSPT2/RPS3/RPS27/RPL29/RPL27A/MRPS31/OXA1L/RPS9/RPLP1/RPL23A/RPS24/RPN2/RPL18/MRPS18B/RPS19/EIF3E/RPS10/RPS23
REACTOME_TCR_SIGNALING	REACTOME_TCR_SIGNALING	14	0.516542	1.81771	0.0103498	0.0426125	0.0281021	214	tags=57%, list=23%, signal=45%	CD3D/HLA-DPB1/HLA-DQB2/HLA-DQB1/HLA-DPA1/TRAT1/ZAP70/PTPRC
REACTOME_SELENOAMINO_ACID_METABOLISM	REACTOME_SELENOAMINO_ACID_METABOLISM	15	0.487404	1.75987	0.0120689	0.0484702	0.0319651	483	tags=100%, list=52%, signal=49%	RPS3/SECISBP2/RPS27/RPL29/RPL27A/PAPSS2/RPS9/RPLP1/RPL23A/RPS24/RPL18/RPS19/RPS10/RPS23/HNMT
REACTOME_INTERLEUKIN_4_AND_INTERLEUKIN_13_SIGNALING	REACTOME_INTERLEUKIN_4_AND_INTERLEUKIN_13_SIGNALING	15	0.486187	1.75547	0.0123386	0.0485299	0.0320045	164	tags=53%, list=18%, signal=45%	IL18/CCL2/NDN/LAMA5/VIM/TWIST1/PTGS2/CEBPD
REACTOME_COLLAGEN_DEGRADATION	REACTOME_COLLAGEN_DEGRADATION	10	0.548194	1.71613	0.0126684	0.0485299	0.0320045	314	tags=80%, list=34%, signal=54%	MMP7/COL15A1/COL5A2/COL5A1/COL18A1/COL4A2/MMP2/COL4A5
WP_GLUCOCORTICOID_RECEPTOR_PATHWAY	WP_GLUCOCORTICOID_RECEPTOR_PATHWAY	11	0.526176	1.68395	0.0125267	0.0485299	0.0320045	222	tags=64%, list=24%, signal=49%	BIRC3/TGFBR3/CCL2/CDKN1C/PTGS2/SERPINB9/SRGN
REACTOME_INTERFERON_SIGNALING	REACTOME_INTERFERON_SIGNALING	18	0.467448	1.83417	0.013217	0.0492135	0.0324553	254	tags=61%, list=27%, signal=45%	IFITM2/IFITM3/HLA-DPB1/HLA-DQB2/HLA-DQB1/HLA-DPA1/B2M/IFITM1/HLA-F/HLA-G/SP100
REACTOME_CLASS_A_1_RHODOPSIN_LIKE_RECEPTORS	REACTOME_CLASS_A_1_RHODOPSIN_LIKE_RECEPTORS	13	0.529653	1.80257	0.0134398	0.0492135	0.0324553	165	tags=62%, list=18%, signal=51%	C3/CCR7/CCL2/CXCL12/ADRA2A/ADRA2C/P2RY13/EDNRA
REACTOME_COPI_DEPENDENT_GOLGI_TO_ER_RETROGRADE_TRAFFIC	REACTOME_COPI_DEPENDENT_GOLGI_TO_ER_RETROGRADE_TRAFFIC	10	-0.528322	-1.71449	0.0133583	0.0492135	0.0324553	444	tags=100%, list=48%, signal=53%	RACGAP1/KIF18B/KIF16B/BNIP1/KIF4A/KIF2C/CENPE/KIF3C/KIF15
REACTOME_ORGANELLE_BIOGENESIS_AND_MAINTENANCE	REACTOME_ORGANELLE_BIOGENESIS_AND_MAINTENANCE	16	-0.440245	-1.75875	0.0137075	0.0492601	0.0324861	409	tags=88%, list=44%, signal=50%	SIRT3/TRIP11/NEK2/MKKS/B9D2/MED1/CEP70/USP46/SMO/PLK4/DYNLL1/CEP76/GABPA/KIF3C
REACTOME_ADAPTIVE_IMMUNE_SYSTEM	REACTOME_ADAPTIVE_IMMUNE_SYSTEM	62	0.297291	1.71344	0.0138482	0.0492601	0.0324861	233	tags=40%, list=25%, signal=32%	C3/HLA-DMA/CD3D/FBXL7/HLA-DMB/HLA-DPB1/HLA-DQB2/KLRB1/FYN/HLA-DQB1/HLA-DPA1/B2M/IFITM1/TRAT1/LMO7/CD81/ITGAL/HLA-F/CTSO/ZAP70/WSB1/PTPRC/CYBA/CTSC/HLA-G
NABA_SECRETED_FACTORS	NABA_SECRETED_FACTORS	11	0.520424	1.66554	0.0142645	0.0493313	0.032533	113	tags=55%, list=12%, signal=48%	SFRP1/IL18/CCL2/CXCL12/FSTL1/IGF1
WP_SPINAL_CORD_INJURY	WP_SPINAL_CORD_INJURY	11	0.520365	1.66535	0.0142645	0.0493313	0.032533	348	tags=82%, list=38%, signal=52%	CCL2/VIM/PTGS2/NR4A1/SEMA6A/AQP1/LGALS3/ICAM1/IL1R1
REACTOME_MITOTIC_G2_G2_M_PHASES	REACTOME_MITOTIC_G2_G2_M_PHASES	16	-0.436823	-1.74508	0.0147044	0.0501562	0.033077	372	tags=88%, list=40%, signal=53%	NEK2/PSMD7/CDC25A/AURKA/CEP70/CCNB1/PLK4/DYNLL1/CDKN1A/CENPF/CCNA2/E2F3/CEP76/FOXM1
REACTOME_RESPONSE_TO_ELEVATED_PLATELET_CYTOSOLIC_CA2	REACTOME_RESPONSE_TO_ELEVATED_PLATELET_CYTOSOLIC_CA2	16	0.47264	1.75678	0.0174183	0.0578286	0.0381368	290	tags=69%, list=31%, signal=48%	RARRES2/CFD/SERPING1/CLU/IGF1/PDGFA/SRGN/PLEK/PECAM1/A2M/LGALS3BP
REACTOME_G2_M_CHECKPOINTS	REACTOME_G2_M_CHECKPOINTS	10	-0.517008	-1.67777	0.0172267	0.0578286	0.0381368	370	tags=90%, list=40%, signal=55%	PSMD7/CDC25A/YWHAQ/CCNB1/RMI1/YWHAZ/RFC4/MCM10/UBE2V2
KEGG_CELL_CYCLE	KEGG_CELL_CYCLE	15	-0.448912	-1.73874	0.0197815	0.0648105	0.0427413	339	tags=80%, list=37%, signal=52%	STAG2/CDC25A/YWHAQ/CCNB1/YWHAZ/GSK3B/CDKN1A/CCNA2/ESPL1/E2F3/MAD2L1/CDKN2C
REACTOME_GPCR_LIGAND_BINDING	REACTOME_GPCR_LIGAND_BINDING	20	0.423944	1.72755	0.022828	0.0718652	0.0473937	79	tags=35%, list=9%, signal=33%	C3/CCR7/CD55/CCL2/CXCL12/ADRA2A/ADRA2C
REACTOME_EUKARYOTIC_TRANSLATION_INITIATION	REACTOME_EUKARYOTIC_TRANSLATION_INITIATION	13	0.501639	1.70723	0.0228567	0.0718652	0.0473937	469	tags=100%, list=51%, signal=50%	RPS3/RPS27/RPL29/RPL27A/RPS9/RPLP1/RPL23A/RPS24/RPL18/RPS19/EIF3E/RPS10/RPS23
REACTOME_SRP_DEPENDENT_COTRANSLATIONAL_PROTEIN_TARGETING_TO_MEMBRANE	REACTOME_SRP_DEPENDENT_COTRANSLATIONAL_PROTEIN_TARGETING_TO_MEMBRANE	13	0.501639	1.70723	0.0228567	0.0718652	0.0473937	469	tags=100%, list=51%, signal=50%	RPS3/RPS27/RPL29/RPL27A/RPS9/RPLP1/RPL23A/RPS24/RPN2/RPL18/RPS19/RPS10/RPS23
REACTOME_MUSCLE_CONTRACTION	REACTOME_MUSCLE_CONTRACTION	16	0.457231	1.6995	0.0230892	0.0718652	0.0473937	451	tags=94%, list=49%, signal=49%	DYSF/VIM/CALD1/MYH11/TPM1/ACTA2/KCNK5/MYL9/TPM2/SORBS3/LMOD1/GUCY1A2/NPR2/ANXA6/VCL
KEGG_RIBOSOME	KEGG_RIBOSOME	12	0.501092	1.66269	0.0261813	0.0776087	0.0511814	469	tags=100%, list=51%, signal=50%	RPS3/RPS27/RPL29/RPL27A/RPS9/RPLP1/RPL23A/RPS24/RPL18/RPS19/RPS10/RPS23
REACTOME_EUKARYOTIC_TRANSLATION_ELONGATION	REACTOME_EUKARYOTIC_TRANSLATION_ELONGATION	12	0.501092	1.66269	0.0261813	0.0776087	0.0511814	469	tags=100%, list=51%, signal=50%	RPS3/RPS27/RPL29/RPL27A/RPS9/RPLP1/RPL23A/RPS24/RPL18/RPS19/RPS10/RPS23
WP_CYTOPLASMIC_RIBOSOMAL_PROTEINS	WP_CYTOPLASMIC_RIBOSOMAL_PROTEINS	12	0.501092	1.66269	0.0261813	0.0776087	0.0511814	469	tags=100%, list=51%, signal=50%	RPS3/RPS27/RPL29/RPL27A/RPS9/RPLP1/RPL23A/RPS24/RPL18/RPS19/RPS10/RPS23
REACTOME_CILIUM_ASSEMBLY	REACTOME_CILIUM_ASSEMBLY	11	-0.477704	-1.61611	0.0252922	0.0776087	0.0511814	397	tags=91%, list=43%, signal=53%	TRIP11/NEK2/MKKS/B9D2/CEP70/SMO/PLK4/DYNLL1/CEP76/KIF3C
REACTOME_INTERFERON_GAMMA_SIGNALING	REACTOME_INTERFERON_GAMMA_SIGNALING	13	0.491232	1.67182	0.0281206	0.0823768	0.0543258	374	tags=85%, list=40%, signal=51%	HLA-DPB1/HLA-DQB2/HLA-DQB1/HLA-DPA1/B2M/HLA-F/HLA-G/SP100/ICAM1/TRIM8/PTPN6
REACTOME_G_ALPHA_I_SIGNALLING_EVENTS	REACTOME_G_ALPHA_I_SIGNALLING_EVENTS	16	0.445257	1.655	0.0301237	0.0872187	0.057519	79	tags=38%, list=9%, signal=35%	C3/CCR7/CXCL12/NBEA/ADRA2A/ADRA2C
REACTOME_DNA_REPAIR	REACTOME_DNA_REPAIR	22	-0.375985	-1.69307	0.0318745	0.0912269	0.0601623	361	tags=73%, list=39%, signal=46%	POLR2D/SUMO3/TDP1/PARP1/SUMO1/FEN1/POLE2/HMGN1/DTL/PIAS3/RMI1/RFC4/CCNA2/UBE2V2/ACTR8/EYA2
REACTOME_NUCLEOTIDE_EXCISION_REPAIR	REACTOME_NUCLEOTIDE_EXCISION_REPAIR	12	-0.463122	-1.63365	0.0361224	0.10221	0.0674054	361	tags=83%, list=39%, signal=52%	POLR2D/SUMO3/PARP1/SUMO1/POLE2/HMGN1/PIAS3/RFC4/UBE2V2/ACTR8
WP_CELL_CYCLE	WP_CELL_CYCLE	14	-0.430645	-1.6119	0.0370136	0.103555	0.0682924	339	tags=79%, list=37%, signal=51%	STAG2/CDC25A/YWHAQ/CCNB1/YWHAZ/GSK3B/CDKN1A/CCNA2/ESPL1/E2F3/CDKN2C
REACTOME_SIGNALING_BY_ROBO_RECEPTORS	REACTOME_SIGNALING_BY_ROBO_RECEPTORS	20	0.399799	1.62916	0.0406972	0.112596	0.0742545	469	tags=85%, list=51%, signal=43%	FLRT3/CXCL12/GSPT2/RPS3/ROBO1/RPS27/RPL29/RPL27A/COL4A5/RPS9/RPLP1/RPL23A/RPS24/RPL18/RPS19/RPS10/RPS23
REACTOME_REGULATION_OF_EXPRESSION_OF_SLITS_AND_ROBOS	REACTOME_REGULATION_OF_EXPRESSION_OF_SLITS_AND_ROBOS	17	0.413386	1.5824	0.0464286	0.127041	0.0837809	469	tags=88%, list=51%, signal=44%	GSPT2/RPS3/ROBO1/RPS27/RPL29/RPL27A/COL4A5/RPS9/RPLP1/RPL23A/RPS24/RPL18/RPS19/RPS10/RPS23
REACTOME_TRANSCRIPTIONAL_REGULATION_BY_TP53	REACTOME_TRANSCRIPTIONAL_REGULATION_BY_TP53	22	-0.359263	-1.61777	0.0499921	0.132447	0.087346	361	tags=73%, list=39%, signal=46%	POLR2D/CHM/CSNK2A2/YWHAQ/AURKA/CCNB1/BIRC5/PERP/RMI1/E2F8/YWHAZ/RFC4/CDKN1A/TP63/CCNA2/RRAGD
REACTOME_RAC1_GTPASE_CYCLE	REACTOME_RAC1_GTPASE_CYCLE	18	0.411454	1.61446	0.04947	0.132447	0.087346	512	tags=94%, list=55%, signal=43%	ARHGDIB/CAV1/SLC1A5/ARHGEF6/CYBA/DOCK5/IQGAP1/ARHGAP12/WIPF1/ARAP1/TAOK3/ARHGEF10/NCF1/DOCK4/GMIP/WAS/RACGAP1
KEGG_ECM_RECEPTOR_INTERACTION	KEGG_ECM_RECEPTOR_INTERACTION	10	0.506769	1.58645	0.05	0.132447	0.087346	253	tags=70%, list=27%, signal=51%	ITGA8/COL5A2/LAMB1/COL5A1/LAMA5/TNC/COL4A2
REACTOME_NONSENSE_MEDIATED_DECAY_NMD	REACTOME_NONSENSE_MEDIATED_DECAY_NMD	14	0.446516	1.57128	0.0515654	0.135156	0.0891324	469	tags=93%, list=51%, signal=47%	GSPT2/RPS3/RPS27/RPL29/RPL27A/RPS9/RPLP1/RPL23A/RPS24/RPL18/RPS19/RPS10/RPS23
WP_ECTODERM_DIFFERENTIATION	WP_ECTODERM_DIFFERENTIATION	12	0.473743	1.57195	0.0574074	0.1489	0.0981969	193	tags=50%, list=21%, signal=40%	CCL2/PODXL/FHL2/FYN/TSC22D1/NR2F2
REACTOME_SIGNALING_BY_NUCLEAR_RECEPTORS	REACTOME_SIGNALING_BY_NUCLEAR_RECEPTORS	18	0.39255	1.54028	0.0618375	0.158737	0.104684	86	tags=28%, list=9%, signal=26%	TFF1/MMP7/APOD/CXCL12/CAV1
REACTOME_RESPONSE_OF_EIF2AK4_GCN2_TO_AMINO_ACID_DEFICIENCY	REACTOME_RESPONSE_OF_EIF2AK4_GCN2_TO_AMINO_ACID_DEFICIENCY	14	0.425193	1.49625	0.0626151	0.159093	0.104919	469	tags=93%, list=51%, signal=47%	CEBPB/RPS3/RPS27/RPL29/RPL27A/RPS9/RPLP1/RPL23A/RPS24/RPL18/RPS19/RPS10/RPS23
REACTOME_NON_INTEGRIN_MEMBRANE_ECM_INTERACTIONS	REACTOME_NON_INTEGRIN_MEMBRANE_ECM_INTERACTIONS	12	0.456596	1.51505	0.0648148	0.163019	0.107508	253	tags=67%, list=27%, signal=49%	COL5A2/LAMB1/COL5A1/LAMA5/PDGFA/DDR2/TNC/COL4A2
REACTOME_LEISHMANIA_INFECTION	REACTOME_LEISHMANIA_INFECTION	17	0.392507	1.50248	0.0696429	0.173411	0.114361	95	tags=29%, list=10%, signal=27%	C3/IL18/PYCARD/FYN/TXNIP
REACTOME_SMOOTH_MUSCLE_CONTRACTION	REACTOME_SMOOTH_MUSCLE_CONTRACTION	13	0.439042	1.4942	0.0703704	0.173487	0.114411	451	tags=92%, list=49%, signal=48%	DYSF/CALD1/MYH11/TPM1/ACTA2/MYL9/TPM2/SORBS3/LMOD1/GUCY1A2/ANXA6/VCL
REACTOME_ESR_MEDIATED_SIGNALING	REACTOME_ESR_MEDIATED_SIGNALING	15	0.40379	1.45796	0.0742754	0.181319	0.119576	86	tags=27%, list=9%, signal=25%	TFF1/MMP7/CXCL12/CAV1
REACTOME_SIGNALING_BY_GPCR	REACTOME_SIGNALING_BY_GPCR	39	0.280338	1.42568	0.0778146	0.188115	0.124058	213	tags=36%, list=23%, signal=29%	C3/CCR7/CD55/CCL2/CXCL12/NBEA/ADRA2A/ADRA2C/P2RY13/DGKD/EDNRA/RGS1/PDE2A/ARHGEF6
REACTOME_NERVOUS_SYSTEM_DEVELOPMENT	REACTOME_NERVOUS_SYSTEM_DEVELOPMENT	47	0.266211	1.42674	0.0813008	0.194653	0.12837	422	tags=66%, list=45%, signal=38%	FLRT3/CXCL12/GSPT2/FYN/IRS2/COL5A2/LAMB1/COL5A1/PMP22/RPS3/ROBO1/RRAS/SEMA6A/PTPRC/RPS27/RPL29/MYH11/COL4A2/RPL27A/MMP2/MYL9/COL4A5/RPS9/TEAD1/RPLP1/RPL23A/RPS24/RPL18/APH1B/ITGA5/RPS19
